# Supplementary material for: Genetic Basis of Antimicrobial Resistant Gram-Negative Bacteria Isolated From Bloodstream in Brazil
Source: Front Med (Lausanne). 2021 Mar 15;8:635206. doi: 10.3389/fmed.2021.635206 (PMC8005515; doi:10.3389/fmed.2021.635206)
Supplement: Supplementary Table 1 — PCR and MIC results about the 577 blood GNB isolates received between January 2019 to September 2020. [file Table_1.xlsx]

## Sheet: Planilha1
Bacterial species	Carbapenemase genes									Polymyxin resistance
	blaKPC	blaNDM	blaOXA-48	blaSPM	blaVIM	blaIMP	blaOXA-23	blaOXA-143	blaOXA-24	Plasmid gene (mcr-1)	No isolates Pol-R	MIC 50 /90
A. baumannii (n=192)	-	-	-	-	-	-	172	17	2	-	5	0,5/1
Acinetobacter sp (n=6)	-	1	-	-	-	-	-	-	3	-	-	-
|C. koseri (n=1)	1	-	-	-	-	-	-	-	-	-	-	-
E. meningoseptica (n=1)	-	-	-	-	-	-	-	-	-	-	-	-
E. cloacae complex (n=14)	6	4	-	-	-	-	-	-	-	-	5	1/128
Enterobacter spp (n=1)	1	-	-	-	-	-	-	-	-	-	-	-
E. coli (n=7)	4	-	-	-	-	-	-	-	-	2	1	0,25/8
K. aerogenes (n=2)	-	-	-	-	-	-	-	-	-	-	-	-
K. oxytoca (n=5)	4	1	-	-	-	-	-	-	-	-	1	0,5/16
K.pneumoniae (n=205)	142	44	1	-	-	-	-	-	-	-	104	32/128
P. gergoviae (n=1)-	1	-	-	-	-	-	-	-	-	-	-	-
Providencia spp (n=4)	-	3	-	-	-	-	-	-	-	-	-	-
P. aeruginosa (n=119)	12	-	-	4	20	8	-	-	-	-	35	2021-04-02
Pseudomonas spp. (n=5)	5	-	-	-	-	-	-	-	-	-	-	-
Salmonella spp. (n=1)	-	-	-	-	-	-	-	-	-	-	-	-
S. marcescens (n=18)	16	-	-	-	-	-	-	-	-	-	-	-
S. maltophilia (n=1)	-	-	-	-	-	-	-	-	-	-	-	-
Total (n=577)	193	53	1	4	20	8	172	17	5	2	47
