# Supplementary material for: Genetic Basis of Antimicrobial Resistant Gram-Negative Bacteria Isolated From Bloodstream in Brazil
Source: Front Med (Lausanne). 2021 Mar 15;8:635206. doi: 10.3389/fmed.2021.635206 (PMC8005515; doi:10.3389/fmed.2021.635206)
Supplement: Supplementary Table 2 — General information about 84 blood GNB isolates submitted to whole genome sequencing. [file Table_2.xlsx]

## Sheet: Planilha1
Strain	Completeness	Contamination	Genome size	Coverage	Specie	Contigs number	ResFinder contigs > 1000pb	ResFinder contigs < 1000pb	PlasmidFinder	ST	Polymyxin mutations	Other mutations	Cas type	Isolation source	Brazialian state	Year	Polymyxin	MIC polymyxin	AMPICILLIN / SULBACTAM	PIPERACILLIN / TAZOBACTAM	CEFTAZIDIM	CEFTRIAXONE	CEFEPIME	ERTAPENEM	IMIPENEM	MEROPENEM	AMICACIN	GENTAMICINE	CIPROFLOXACIN	TIGECYCLINE
26454	100.00	0.45	4317866	163	Acinetobacter baumannii	203	FPPMEJMM_02594: blaOXA-23_1 ID:100.00 COV_Q:100.00 COV_DB:1-822/822|FPPMEJMM_02655: aph(3'')-Ib_2 ID:100.00 COV_Q:99.88 COV_DB:2-804/804|FPPMEJMM_02656: aph(6)-Id_1 ID:100.00 COV_Q:100.00 COV_DB:1-837/837|FPPMEJMM_02663: sul2_2 ID:100.00 COV_Q:100.00 COV_DB:1-816/816|FPPMEJMM_02727: blaOXA-64_1 ID:100.00 COV_Q:100.00 COV_DB:1-825/825|FPPMEJMM_02808: mph(E)_1 ID:100.00 COV_Q:100.00 COV_DB:1-885/88…	-	IncHI2_1 ID:100.00 COV_Q:100.00 COV_DB:1-327/327|	25	PmrB -> A28T (neutral), PmrB -> K45Q (neutral), PmrB -> H54Y (neutral), PmrB -> F65L (neutral), PmrB -> K67R (neutral), PmrB -> I76L (neutral), PmrB -> H86N (neutral), PmrB -> L93F (neutral), PmrB -> E99Q (neutral), PmrB -> Q110E (neutral), PmrB -> I112V (neutral), PmrB -> R165S (neutral), PmrB -> K179M (neutral), PmrB -> E210D (neutral), PmrB -> E320D (neutral), PmrB -> I322V (neutral), PmrB -> …	GyrA:S81L(deleterious), ParC:S84L(deleterious), ParC:S467G(neutral), GyrB:Q651E (neutral), GyrB:R652K (neutral), AdeR:D26N (deleterious), AdeR:H158L (neutral), AdeR:P241L (neutral),	IF	Blood	MG	2019	Susceptible	1ug/mL µg/mL	I	R	R	R	R	-	R	R	S	R	R	S
26464	99.93	0.11	5550389	107	Klebsiella pneumoniae	182	EMKNIGBJ_00034: oqxA_1 ID:100.00 COV_Q:100.00 COV_DB:1-1176/1176|EMKNIGBJ_00035: oqxB_1 ID:100.00 COV_Q:100.00 COV_DB:1-3153/3153|EMKNIGBJ_03205: blaSHV-182_1 ID:99.88 COV_Q:100.00 COV_DB:1-861/861|EMKNIGBJ_04705: fosA6_1 ID:98.81 COV_Q:97.00 COV_DB:1-420/433|EMKNIGBJ_04800: dfrA30_1 ID:99.54 COV_Q:91.77 COV_DB:40-474/474|EMKNIGBJ_04802: sul1_2 ID:100.00 COV_Q:100.00 COV_DB:1-840/840|EMKNIGBJ_048…	-	IncFIB(pQil)_1_pQil ID:100.00 COV_Q:100.00 COV_DB:1-740/740|IncFIB(pKPHS1)_1_pKPHS1 ID:98.75 COV_Q:100.00 COV_DB:1-560/560|IncN_1 ID:99.42 COV_Q:100.00 COV_DB:1-514/514|IncFIB(K)_1_Kpn3 ID:100.00 COV_Q:100.00 COV_DB:1-560/560|Col440II_1 ID:90.39 COV_Q:99.65 COV_DB:2-282/282|Col440I_1 ID:91.23 COV_Q:100.00 COV_DB:1-114/114|	437	PmrB -> T246A (neutral), PmrB -> R256G (deleterious),	ParC:S80I (deleterious), GyrA:Y83I (neutral), GyrA:D87G (deleterious)	-	Blood	ES	2019	Resistant	16ug/mL µg/mL	R	R	R	R	R	R	R	R	S	R	R	R
26671	100.00	0.49	5610680	149	Klebsiella pneumoniae	219	NEOEGJLK_01438: fosA6_1 ID:99.76 COV_Q:97.00 COV_DB:1-420/433|NEOEGJLK_02652: blaSHV-106_1 ID:99.88 COV_Q:100.00 COV_DB:1-861/861|NEOEGJLK_02928: oqxB_1 ID:98.86 COV_Q:100.00 COV_DB:1-3153/3153|NEOEGJLK_02929: oqxA_1 ID:99.23 COV_Q:100.00 COV_DB:1-1176/1176|NEOEGJLK_05086: sul2_2 ID:100.00 COV_Q:100.00 COV_DB:1-816/816|NEOEGJLK_05087: aph(3'')-Ib_5 ID:100.00 COV_Q:100.00 COV_DB:1-804/804|NEOEGJLK…	-	IncFIB(K)_1_Kpn3 ID:98.75 COV_Q:100.00 COV_DB:1-560/560|IncFIA(HI1)_1_HI1 ID:96.91 COV_Q:100.00 COV_DB:1-388/388|Col440I_1 ID:92.11 COV_Q:100.00 COV_DB:1-114/114|	15	-	ParC:S80I (deleterious), GyrA:Y83F (neutral), GyrA:D87A (deleterious)	IE	Blood	RJ	2019	Susceptible	1ug/mL µg/mL	R	I	R	R	R	S	S	S	S	S	R	I
26672	99.70	0.44	5849087	195	Klebsiella pneumoniae	276	COBENIBL_00208: blaSHV-106_1 ID:99.88 COV_Q:100.00 COV_DB:1-861/861|COBENIBL_01037: fosA6_1 ID:99.76 COV_Q:97.00 COV_DB:1-420/433|COBENIBL_03601: oqxA_1 ID:98.89 COV_Q:100.00 COV_DB:1-1176/1176|COBENIBL_03602: oqxB_1 ID:98.57 COV_Q:100.00 COV_DB:1-3153/3153|COBENIBL_04653: qnrE1_1 ID:100.00 COV_Q:100.00 COV_DB:1-645/645|COBENIBL_05226: qnrVC1_1 ID:100.00 COV_Q:100.00 COV_DB:1-657/657|COBENIBL_052…	-	IncHI1B_1_p-M-MAR ID:99.83 COV_Q:100.00 COV_DB:1-570/570|IncFIB(Mar)_1_p-M-Mar ID:99.54 COV_Q:100.00 COV_DB:1-439/439|IncN2_1 ID:98.95 COV_Q:100.00 COV_DB:1-477/477|IncFIB(K)_1_Kpn3 ID:98.93 COV_Q:100.00 COV_DB:1-560/560|	307	PmrB -> L213M (neutral), PmrB -> T246A (neutral), PmrA -> A41T (neutral), PhoQ -> S217R (deleterious),	ParC:S80I (deleterious), ParC:N304S (deleterious), GyrA:Y83I (neutral)	-	Blood	ES	2019	Susceptible	0,25 µg/mL	R	R	R	R	R	R	R	R	I	R	R	I
26689	99.68	1.29	7054553	106	Pseudomonas aeruginosa	284	PBOMOEKD_00777: blaOXA-395_1 ID:99.11 COV_Q:100.00 COV_DB:1-789/789|PBOMOEKD_02212: aph(3')-IIb_2 ID:99.63 COV_Q:100.00 COV_DB:1-807/807|PBOMOEKD_02221: blaPAO_3 ID:99.08 COV_Q:100.00 COV_DB:1-1194/1194|PBOMOEKD_02330: fosA_4 ID:99.27 COV_Q:100.00 COV_DB:1-408/408|PBOMOEKD_03657: catB7_1 ID:98.91 COV_Q:100.00 COV_DB:1-639/639|PBOMOEKD_06417: qnrVC6_1 ID:100.00 COV_Q:100.00 COV_DB:1-657/657|PBOMOE…	-	-	Nearest 1766,2431,2124	PmrB:S2P (neutral), PmrB:A4T (neutral), PmrB:V15I (neutral), PmrB:G68S (neutral), PmrB:Y345H (neutral),	ParC:R103L (deleterious), ParC:P752T (neutral), AmpC:T21a (neutral), AmpC:T105A (neutral), AmpC:L200F (deleterious), AmpC:V205L (neutral), AmpC:V356I (neutral), AmpC:G391A (neutral), AmpR:A175T (neutral), AmpR:G283E (neutral), AmpR:E287G (neutral), AmpR:M288Q (neutral), AmpR:A290V (neutral), AmpR:V291L (neutral), AmpR:A293S (neutral), MexT:L26V (neutral), OprD:S57E, OprD:S59R, OprD:V127L, OprD:E1…	-	Blood	BA	2019	Susceptible	2 µg/mL	-	R	I	-	R	-	R	R	R	S	S	-
26703	99.68	1.85	6921559	62	Pseudomonas aeruginosa	269	KEOPMNJK_01492: catB7_1 ID:100.00 COV_Q:100.00 COV_DB:1-639/639|KEOPMNJK_02242: fosA_4 ID:99.02 COV_Q:100.00 COV_DB:1-408/408|KEOPMNJK_04509: blaPAO_1 ID:99.83 COV_Q:100.00 COV_DB:1-1194/1194|KEOPMNJK_04518: aph(3')-IIb_2 ID:98.89 COV_Q:100.00 COV_DB:1-807/807|KEOPMNJK_04765: blaOXA-396_1 ID:99.62 COV_Q:100.00 COV_DB:1-789/789|KEOPMNJK_06336: aph(3')-VIa_1 ID:98.46 COV_Q:100.00 COV_DB:1-780/780|	-	-	244	ColS:D181-184, ParS:H398R (neutral), PmrA:L71R(neutral),	MexT:L26V (neutral)	IF	Blood	BA	2019	Susceptible	1ug//mL	-	R	I	-	R	-	R	R	R	S	S	-
26731	99.68	1.79	7463105	53	Pseudomonas aeruginosa	261	LNNKOGNC_00101: blaOXA-486_1 ID:99.75 COV_Q:100.00 COV_DB:1-789/789|LNNKOGNC_02659: fosA_4 ID:99.27 COV_Q:100.00 COV_DB:1-408/408|LNNKOGNC_04420: blaPAO_2 ID:99.50 COV_Q:100.00 COV_DB:1-1194/1194|LNNKOGNC_04429: aph(3')-IIb_2 ID:98.76 COV_Q:100.00 COV_DB:1-807/807|LNNKOGNC_05401: catB7_1 ID:98.75 COV_Q:100.00 COV_DB:1-639/639|LNNKOGNC_06784: tet(G)_2 ID:100.00 COV_Q:100.00 COV_DB:1-1176/1176|LNNK…	AILIMLPP_00003: sul1_2 ID:100.00 COV_Q:98.93 COV_DB:10-840/840|	-	233	ColS:S280I (neutral), ParS:L145M (neutral), ParS:H398R (neutral), PmrB:Y345H (neutral), PmrB:A462T (neutral), PmrA:T31I (deleterious),	ParC:S87L (deleterious), AmpC:T105A (neutral), OprD:S45L, OprD:R48E, OprD:R52S, OprD:I55V, OprD:E61D, OprD:D43n, OprD:S57E, OprD:S59R, OprD:E202Q, OprD:I210A, OprD:E230K, OprD:S240T, OprD:N262T, OprD:A267S, OprD:A281G, OprD:K296Q, OprD:Q301E, OprD:R310g, OprD:V359L, OprD:M372V, OprD:S373-, OprD:N375S, OprD:N376S, OprD:V377S, OprD:G378S, OprD:K380A, OprD:N381G, OprD:Y382L, OprD:G383-, GyrA:T83I (d…	IF	Blood	BA	2019	Susceptible	1ug/mL	-	R	R	-	R	-	R	R	R	R	R	-
26772	100.00	0.87	4023453	89	Acinetobacter baumannii	551	HEGBPDNL_00038: aadA1_4 ID:100.00 COV_Q:100.00 COV_DB:1-789/789|HEGBPDNL_00040: dfrA1_8 ID:100.00 COV_Q:100.00 COV_DB:1-474/474|HEGBPDNL_00044: blaTEM-1A_1 ID:100.00 COV_Q:100.00 COV_DB:1-861/861|HEGBPDNL_03166: blaOXA-65_1 ID:100.00 COV_Q:100.00 COV_DB:1-825/825|HEGBPDNL_03460: blaADC-25_1 ID:96.01 COV_Q:100.00 COV_DB:1-1152/1152|HEGBPDNL_03493: aph(3'')-Ib_2 ID:100.00 COV_Q:99.88 COV_DB:2-804/8…	-	-	79	LpxD ->V3A (neutral), PmrB -> N440H(neutral), PmrA -> S119T(neutral), LpxC -> N287D (neutral),	GyrA:S81L(deleterious), ParC:E88K (deleterious), AdeR:Y31F (deleterious), AdeR:V120I (neutral), AdeR:L142I (neutral), AdeR:V230A (deleterious), AdeN:P16L (deleterious), AdeN:M197T (neutral),	-	Blood	BA	2019	Susceptible	2ug/mL µg/mL	I	R	R	R	R	-	R	R	R	S	R	S
26782	99.40	0.24	5880318	71	Klebsiella pneumoniae	247	JEPNPJON_00982: fosA6_1 ID:98.81 COV_Q:97.00 COV_DB:1-420/433|JEPNPJON_03873: oqxA_1 ID:100.00 COV_Q:100.00 COV_DB:1-1176/1176|JEPNPJON_03874: oqxB_1 ID:100.00 COV_Q:100.00 COV_DB:1-3153/3153|JEPNPJON_04352: blaSHV-182_1 ID:99.88 COV_Q:100.00 COV_DB:1-861/861|JEPNPJON_05015: catA1_1 ID:99.85 COV_Q:100.00 COV_DB:1-660/660|JEPNPJON_05289: blaKPC-2_1 ID:100.00 COV_Q:100.00 COV_DB:1-882/882|JEPNPJON_…	-	IncFIB(K)_1_Kpn3 ID:100.00 COV_Q:100.00 COV_DB:1-560/560|ColRNAI_1 ID:100.00 COV_Q:100.00 COV_DB:1-130/130|IncFIB(pQil)_1_pQil ID:100.00 COV_Q:100.00 COV_DB:1-740/740|IncX3_1 ID:100.00 COV_Q:100.00 COV_DB:1-374/374|	11	PmrB -> T246A (neutral), PmrB -> R256G (deleterious),	ParC:S80I (deleterious), GyrA:Y83I (neutral), RamR:W89* (deleterious)	-	Blood	BA	2019	Resistant	4 µg/mL	R	R	R	R	R	R	R	R	S	R	R	R
26789	100.00	0.02	3860892	203	Acinetobacter baumannii	200	BGHGJKDD_00001: blaADC-25_1 ID:95.26 COV_Q:100.00 COV_DB:1-1152/1152|BGHGJKDD_01755: sul1_2 ID:100.00 COV_Q:100.00 COV_DB:1-840/840|BGHGJKDD_01759: aac(3)-Ia_1 ID:99.06 COV_Q:100.00 COV_DB:1-534/534|BGHGJKDD_03023: blaOXA-69_1 ID:100.00 COV_Q:100.00 COV_DB:1-825/825|BGHGJKDD_03632: aac(6')-Ib_1 ID:100.00 COV_Q:91.58 COV_DB:52-606/606|BGHGJKDD_03652: blaOXA-23_1 ID:100.00 COV_Q:100.00 COV_DB:1-822…	-	ColpVC_1 ID:97.93 COV_Q:100.00 COV_DB:1-193/193|	1	PmrB -> P360Q (neutral)(neutra), PmrB -> N440H(neutral), LpxC -> N287D (neutral)	GyrA:S81L(deleterious), GyrA:E85G (deleterious), GyrA:A755t (neutral), ParC:S84L(deleterious), ParC:G153S (deleterious), GyrB:D644Y (neutral), AdeN:M197T (neutral), AdeR:P241L (neutral)	-	Blood	ES	2019	Susceptible	0,5 µg/mL	R	R	R	R	R	-	R	R	I	R	R	I
26881	100.00	0.00	3961592	121	Acinetobacter baumannii	256	LOGCGFNC_02171: blaADC-25_1 ID:95.92 COV_Q:100.00 COV_DB:1-1152/1152|LOGCGFNC_02948: blaOXA-23_1 ID:100.00 COV_Q:100.00 COV_DB:1-822/822|LOGCGFNC_03248: sul2_2 ID:100.00 COV_Q:100.00 COV_DB:1-816/816|LOGCGFNC_03251: floR_2 ID:98.35 COV_Q:99.92 COV_DB:1-1214/1215|LOGCGFNC_03261: aph(6)-Id_1 ID:100.00 COV_Q:100.00 COV_DB:1-837/837|LOGCGFNC_03262: aph(3'')-Ib_2 ID:100.00 COV_Q:99.88 COV_DB:2-804/804…	-	-	1	LpxC -> D428V, PmrB -> P360Q (neutral), PmrB -> N440H(neutral), LpxC -> N287D (neutral),	GyrA:S81L(deleterious), GyrA:A755t (neutral), GyrB:D644Y (neutral), ParC:S84L(deleterious), ParC:G153S (deleterious), AdeN:M197T (neutral), AdeR:P241L (neutral),	-	Blood	MG	2019	Susceptible	0,5 µg/mL	R	R	R	R	R	-	R	R	S	R	R	S
27134	100.00	6.03	6041832	83	Klebsiella pneumoniae	923	MPFFCGAH_00721: fosA_3 ID:99.76 COV_Q:100.00 COV_DB:1-420/420|MPFFCGAH_01552: oqxB_1 ID:99.21 COV_Q:100.00 COV_DB:1-3153/3153|MPFFCGAH_01553: oqxA_1 ID:99.41 COV_Q:100.00 COV_DB:1-1176/1176|MPFFCGAH_02398: blaSHV-40_1 ID:99.88 COV_Q:100.00 COV_DB:1-861/861|MPFFCGAH_05146: tet(A)_4 ID:100.00 COV_Q:100.00 COV_DB:1-1200/1200|MPFFCGAH_05153: qnrB1_1 ID:100.00 COV_Q:100.00 COV_DB:1-645/645|MPFFCGAH_05…	KBBCAOHK_00001: aac(6')-Ib-cr_1 ID:100.00 COV_Q:100.00 COV_DB:1-600/600|	IncFIB(K)_1_Kpn3 ID:98.93 COV_Q:100.00 COV_DB:1-560/560|ColRNAI_1 ID:100.00 COV_Q:100.00 COV_DB:1-130/130|Col156_1 ID:94.16 COV_Q:100.00 COV_DB:1-154/154|Col(MG828)_1 ID:93.13 COV_Q:100.00 COV_DB:1-262/262|	39*	PmrB -> T246A (neutral), PmrA -> H61Y (neutral), PmrA -> M66I (neutral),	GyrA:Y83I (neutral)	IE	Blood	ES	2019	Resistant	128 µg/mL	R	R	R	R	R	R	R	R	S	R	I	I
27135	100.00	5.42	4215824	184	Acinetobacter baumannii	776	HLHMOBJC_00420: blaOXA-23_1 ID:100.00 COV_Q:100.00 COV_DB:1-822/822|HLHMOBJC_02024: blaOXA-69_1 ID:100.00 COV_Q:100.00 COV_DB:1-825/825|HLHMOBJC_03366: aph(3'')-Ib_2 ID:100.00 COV_Q:99.88 COV_DB:2-804/804|HLHMOBJC_03367: aph(6)-Id_1 ID:100.00 COV_Q:100.00 COV_DB:1-837/837|HLHMOBJC_03377: floR_2 ID:98.35 COV_Q:99.92 COV_DB:1-1214/1215|HLHMOBJC_03380: sul2_2 ID:100.00 COV_Q:100.00 COV_DB:1-816/816|…	-	Col440I_1 ID:91.23 COV_Q:100.00 COV_DB:1-114/114|Col440II_1 ID:90.39 COV_Q:99.65 COV_DB:2-282/282|Col(MG828)_1 ID:93.13 COV_Q:100.00 COV_DB:1-262/262|	1	LpxC -> D428V, PmrB -> P360Q (neutral), PmrB -> N440H(neutral), LpxC -> N287D (neutral)	ParC:S84L(deleterious), ParC:G153S (deleterious), GyrA:S81L(deleterious), GyrA:A755t (neutral), GyrB:D644Y (neutral), AdeN:Y63H (neutral), AdeN:M197T (neutral), AdeR:Y31F (deleterious), AdeR:V120I (neutral), AdeR:L142I (neutral), AdeR:P241L (neutral)	-	Blood	BA	2019	Susceptible	2 µg/mL	I	R	R	R	R	-	R	R	S	I	R	S
27152	99.11	9.96	5991536	118	Klebsiella pneumoniae	1032	JELIFMBI_00617: fosA_6 ID:96.43 COV_Q:100.00 COV_DB:1-420/420|JELIFMBI_01263: blaSHV-106_1 ID:99.77 COV_Q:100.00 COV_DB:1-861/861|JELIFMBI_04038: oqxA_1 ID:99.66 COV_Q:100.00 COV_DB:1-1176/1176|JELIFMBI_04039: oqxB_1 ID:98.83 COV_Q:100.00 COV_DB:1-3153/3153|JELIFMBI_05036: blaCTX-M-15_1 ID:100.00 COV_Q:100.00 COV_DB:1-876/876|JELIFMBI_05042: sul2_2 ID:100.00 COV_Q:100.00 COV_DB:1-816/816|JELIFMBI…	-	IncR_1 ID:100.00 COV_Q:100.00 COV_DB:1-251/251|IncFIB(K)_1_Kpn3 ID:98.93 COV_Q:100.00 COV_DB:1-560/560|ColRNAI_1 ID:100.00 COV_Q:100.00 COV_DB:1-130/130|IncFII_1_pKP91 ID:96.83 COV_Q:96.09 COV_DB:10-230/230|Col440I_1 ID:95.61 COV_Q:100.00 COV_DB:1-114/114|Col440II_1 ID:91.10 COV_Q:99.65 COV_DB:2-282/282|Col440I_1 ID:91.82 COV_Q:96.49 COV_DB:1-110/114|Col(MG828)_1 ID:93.13 COV_Q:100.00 COV_DB:1-26…	101	PmrB -> T246A (neutral), PmrA -> A217V (neutral),	ParC:S80I (deleterious), ParC:N304S (deleterious), GyrB:D553V (neutral), GyrA:D87G (deleterious), AcrR:L154P (deleterious)	-	Blood	BA	2019	Resistant	128 µg/mL	R	R	R	R	R	S	S	S	S	S	R	S
27155	99.70	2.78	6131077	166	Klebsiella pneumoniae	650	DPBIIILB_00760: blaSHV-182_1 ID:99.88 COV_Q:100.00 COV_DB:1-861/861|DPBIIILB_04649: oqxB_1 ID:100.00 COV_Q:100.00 COV_DB:1-3153/3153|DPBIIILB_04650: oqxA_1 ID:100.00 COV_Q:100.00 COV_DB:1-1176/1176|DPBIIILB_05090: blaKPC-2_1 ID:100.00 COV_Q:100.00 COV_DB:1-882/882|DPBIIILB_05250: catA1_1 ID:99.85 COV_Q:100.00 COV_DB:1-660/660|DPBIIILB_05291: fosA6_1 ID:98.81 COV_Q:97.00 COV_DB:1-420/433|DPBIIILB_…	IIKKF-C_00002: dfrA30_1 ID:99.56 COV_Q:96.84 COV_DB:16-474/474|	IncFIB(K)_1_Kpn3 ID:100.00 COV_Q:100.00 COV_DB:1-560/560|IncN_1 ID:99.42 COV_Q:100.00 COV_DB:1-514/514|IncFIB(pQil)_1_pQil ID:100.00 COV_Q:100.00 COV_DB:1-740/740|ColRNAI_1 ID:100.00 COV_Q:100.00 COV_DB:1-130/130|Col440I_1 ID:94.55 COV_Q:96.49 COV_DB:1-110/114|	11	PmrB -> T246A (neutral), PmrB -> R256G (deleterious),	ParC:S80I (deleterious), GyrA:Y83I (neutral)	-	Blood	BA	2019	Resistant	64 µg/mL	R	R	R	R	R	R	R	R	S	R	R	R
27156	100.00	3.03	5919453	189	Klebsiella quasipneumoniae	398	DEGMNCLI_01393: blaOKP-B-18_1 ID:99.53 COV_Q:99.88 COV_DB:1-860/861|DEGMNCLI_01789: fosA_6 ID:92.86 COV_Q:100.00 COV_DB:1-420/420|DEGMNCLI_02534: oqxA_1 ID:93.54 COV_Q:100.00 COV_DB:1-1176/1176|DEGMNCLI_02535: oqxB_1 ID:95.50 COV_Q:100.00 COV_DB:1-3153/3153|DEGMNCLI_05396: blaCTX-M-15_1 ID:100.00 COV_Q:100.00 COV_DB:1-876/876|DEGMNCLI_05401: blaTEM-1B_1 ID:100.00 COV_Q:100.00 COV_DB:1-861/861|DEG…	-	IncFIB(Mar)_1_p-M-Mar ID:100.00 COV_Q:100.00 COV_DB:1-439/439|IncFIB(pKPHS1)_1_pKPHS1 ID:99.29 COV_Q:100.00 COV_DB:1-560/560|IncR_1 ID:100.00 COV_Q:100.00 COV_DB:1-251/251|IncHI1B_1_p-M-MAR ID:99.47 COV_Q:100.00 COV_DB:1-570/570|	3512	PmrB -> T8N (neutral), PmrB -> N105S (neutral), PmrB -> A228T (neutral), PmrB -> Q232E (neutral), PmrB -> I242V (neutral), PmrB -> N244S (neutral), PmrB -> T246A (neutral), PmrB -> E272Q (neutral), PmrB -> Q356R (neutral), PmrB -> G358A (neutral), PmrA -> S64A (neutral), PmrA -> N131D (neutral), PmrA -> L140Q (neutral), PmrA -> E199D (neutral), PmrA -> N219H (neutral), PhoQ -> R64K (neutral), Pho…	ParC:G408A (neutral), ParC:S438N (neutral), ParC:S589G (neutral), ParC:S673N (neutral), GyrB:S558A (neutral), GyrB:A618T (neutral), GyrB:A692T (neutral), GyrA:Y83I (neutral), GyrA:E139D (neutral), GyrA:T408A (neutral), AcrR:Y114F (neutral), AcrR:V165I (neutral), AcrR:S215P (neutral), RamR:H186N (neutral), RamR:A193S (neutral)	-	Blood	BA	2019	Susceptible	2 µg/mL	R	R	R	R	R	R	R	R	S	R	I	S
27165	100.00	2.49	5954579	89	Klebsiella pneumoniae	898	EMNCMNNL_00363: oqxA_1 ID:100.00 COV_Q:100.00 COV_DB:1-1176/1176|EMNCMNNL_00364: oqxB_1 ID:100.00 COV_Q:100.00 COV_DB:1-3153/3153|EMNCMNNL_04147: blaSHV-182_1 ID:99.88 COV_Q:100.00 COV_DB:1-861/861|EMNCMNNL_04361: fosA6_1 ID:98.81 COV_Q:97.00 COV_DB:1-420/433|EMNCMNNL_05173: qnrB1_1 ID:100.00 COV_Q:100.00 COV_DB:1-645/645|EMNCMNNL_05184: blaCTX-M-15_1 ID:100.00 COV_Q:100.00 COV_DB:1-876/876|EMNCM…	-	IncFIB(K)_1_Kpn3 ID:99.64 COV_Q:100.00 COV_DB:1-560/560|IncR_1 ID:100.00 COV_Q:100.00 COV_DB:1-251/251|Col156_1 ID:94.16 COV_Q:100.00 COV_DB:1-154/154|IncFIA(HI1)_1_HI1 ID:98.45 COV_Q:99.74 COV_DB:2-388/388|Col(MG828)_1 ID:94.07 COV_Q:90.08 COV_DB:1-236/262|	11	PmrB -> T246A (neutral), PmrB -> R256G (deleterious),	ParC:S80I (deleterious), GyrA:Y83I (neutral)	-	Blood	BA	2019	Resistant	128 µg/mL	R	R	R	R	R	S	S	S	S	I	R	I
27270	100.00	2.57	4487182	260	Acinetobacter baumannii	599	FGIHFHEJ_00808: blaADC-25_1 ID:95.26 COV_Q:100.00 COV_DB:1-1152/1152|FGIHFHEJ_01442: blaOXA-65_1 ID:99.88 COV_Q:100.00 COV_DB:1-825/825|FGIHFHEJ_03637: blaOXA-23_1 ID:100.00 COV_Q:100.00 COV_DB:1-822/822|FGIHFHEJ_03883: blaTEM-1A_1 ID:100.00 COV_Q:100.00 COV_DB:1-861/861|FGIHFHEJ_03887: dfrA1_8 ID:100.00 COV_Q:100.00 COV_DB:1-474/474|FGIHFHEJ_03889: aadA1_4 ID:100.00 COV_Q:100.00 COV_DB:1-789/789…	NALMKGAL_00006: sul2_2 ID:100.00 COV_Q:100.00 COV_DB:1-816/816|	Col(MG828)_1 ID:93.13 COV_Q:100.00 COV_DB:1-262/262|	79	LpxD ->V3A (neutral), PmrB -> T187P (neutral), PmrB -> N440H (neutral), PmrA -> S119T (neutral), LpxC -> N287D (neutral)	GyrA:S81L(deleterious), ParC:S84Y (deleterious), AdeN:P16L (deleterious), AdeN:M197T (neutral), AdeR:Y31F (deleterious), AdeR:V120I (neutral), AdeR:L142I (neutral), AdeR:P241L (neutral),	-	Catheter Tip	BA	2019	Resistant	64 µg/mL	I	R	R	R	R	-	R	R	R	S	R	I
27337	99.68	3.34	7084759	83	Pseudomonas aeruginosa	592	PAOODNHL_02241: blaPAO_2 ID:99.58 COV_Q:100.00 COV_DB:1-1194/1194|PAOODNHL_02250: aph(3')-IIb_2 ID:99.26 COV_Q:100.00 COV_DB:1-807/807|PAOODNHL_04154: blaOXA-396_1 ID:99.62 COV_Q:100.00 COV_DB:1-789/789|PAOODNHL_04485: aadA7_1 ID:99.75 COV_Q:100.00 COV_DB:1-798/798|PAOODNHL_04486: blaOXA-56_1 ID:100.00 COV_Q:100.00 COV_DB:1-801/801|PAOODNHL_04802: fosA_4 ID:99.75 COV_Q:100.00 COV_DB:1-408/408|PAO…	-	-	277	PmrB:Y345H (neutral), PmrA:L71R(neutral), ParS:H398R (neutral)	ParC:S87L (deleterious), ParC:H262Q(neutral), AmpC:R79Q(neutral), AmpC:T105A(neutral), GyrA:T83I (deleterious), MexT:L26V (neutral), MexT:I298F (neutral), MexT: D302E (neutral)	IC	Blood	CE	2019	Susceptible	2 µg/mL	-	R	R	-	R	-	R	R	R	R	R	-
27339	99.68	2.31	6991232	81	Pseudomonas aeruginosa	368	IIEGNKMK_01168: fosA_4 ID:99.75 COV_Q:100.00 COV_DB:1-408/408|IIEGNKMK_01828: blaPAO_2 ID:99.58 COV_Q:100.00 COV_DB:1-1194/1194|IIEGNKMK_01837: aph(3')-IIb_2 ID:99.26 COV_Q:100.00 COV_DB:1-807/807|IIEGNKMK_04714: blaOXA-396_1 ID:99.62 COV_Q:100.00 COV_DB:1-789/789|IIEGNKMK_05813: catB7_1 ID:99.37 COV_Q:100.00 COV_DB:1-639/639|IIEGNKMK_05853: aadA7_1 ID:99.75 COV_Q:100.00 COV_DB:1-798/798|IIEGNKMK…	-	Col(MG828)_1 ID:93.13 COV_Q:100.00 COV_DB:1-262/262|	277	PmrB:Y345H (neutral), PmrA:L71R(neutral), ParS:H398R (neutral),	ParC:S87L (deleterious), ParC:H262Q(neutral), AmpC:R79Q(neutral), AmpC:T105A(neutral), GyrA:T83I (deleterious), MexT:L26V (neutral), MexT:I298F (neutral), MexT: D302E (neutral)	IC	Blood	CE	2019	Susceptible	2 µg/mL	-	R	R	-	R	-	R	R	R	R	R	-
27346	99.68	2.84	7075505	64	Pseudomonas aeruginosa	617	EJPOADFL_01602: blaOXA-50_1 ID:100.00 COV_Q:100.00 COV_DB:1-789/789|EJPOADFL_01732: fosA_4 ID:99.75 COV_Q:100.00 COV_DB:1-408/408|EJPOADFL_04331: blaPAO_2 ID:99.58 COV_Q:100.00 COV_DB:1-1194/1194|EJPOADFL_04340: aph(3')-IIb_2 ID:99.50 COV_Q:100.00 COV_DB:1-807/807|EJPOADFL_04641: blaGES-1_1 ID:100.00 COV_Q:100.00 COV_DB:1-864/864|EJPOADFL_04642: sul1_2 ID:100.00 COV_Q:100.00 COV_DB:1-840/840|EJPO…	-	-	3079	ParS:H398R (neutral), PmrB:Y345H (neutral), PmrA:L71R(neutral),	ParC:S87L (deleterious), ParC:E91K(deleterious), GyrB:E468D(neutral), AmpC:T105A(neutral), AmpC:L176R(neutral), GyrA:T83I (deleterious), MexT:L26V (neutral)	IF	Blood	CE	2019	Susceptible	2 µg/mL	-	R	R	-	R	-	R	R	R	R	R	-
27355	100.00	2.17	5742543	132	Klebsiella pneumoniae	507	HLEKHDPN_01330: blaSHV-40_1 ID:99.88 COV_Q:100.00 COV_DB:1-861/861|HLEKHDPN_02457: oqxA_1 ID:99.23 COV_Q:100.00 COV_DB:1-1176/1176|HLEKHDPN_02458: oqxB_1 ID:98.95 COV_Q:100.00 COV_DB:1-3153/3153|HLEKHDPN_03188: fosA6_1 ID:98.33 COV_Q:97.00 COV_DB:1-420/433|HLEKHDPN_05038: bla-M-1_1 ID:100.00 COV_Q:100.00 COV_DB:1-813/813|HLEKHDPN_05041: aph(3')-VI_1 ID:100.00 COV_Q:100.00 COV_DB:1-780/780|HLEKHDP…	-	IncFIB(K)_1_Kpn3 ID:98.93 COV_Q:100.00 COV_DB:1-560/560|IncFIB(pQil)_1_pQil ID:100.00 COV_Q:100.00 COV_DB:1-740/740|Col(MG828)_1 ID:93.13 COV_Q:100.00 COV_DB:1-262/262|	391	PmrB -> T246A (neutral),	ParC:M431V (neutral), GyrA:Y83S (neutral), GyrA:A614S (neutral)	IE	Blood	CE	2019	Susceptible	1 µg/mL	R	R	R	R	R	R	R	R	S	S	R	S
27361	99.11	2.38	6215910	109	Klebsiella pneumoniae	518	JAFKPLLL_00006: oqxA_1 ID:100.00 COV_Q:100.00 COV_DB:1-1176/1176|JAFKPLLL_00007: oqxB_1 ID:100.00 COV_Q:100.00 COV_DB:1-3153/3153|JAFKPLLL_01550: blaSHV-182_1 ID:99.88 COV_Q:100.00 COV_DB:1-861/861|JAFKPLLL_02751: fosA6_1 ID:98.81 COV_Q:97.00 COV_DB:1-420/433|JAFKPLLL_04948: blaKPC-2_1 ID:100.00 COV_Q:100.00 COV_DB:1-882/882|JAFKPLLL_05682: mph(A)_1 ID:100.00 COV_Q:100.00 COV_DB:1-906/906|JAFKPLL…	-	IncHI1B_1_p-M-MAR ID:99.83 COV_Q:100.00 COV_DB:1-570/570|IncN_1 ID:99.42 COV_Q:100.00 COV_DB:1-514/514|IncFIB(K)_1_Kpn3 ID:100.00 COV_Q:100.00 COV_DB:1-560/560|ColRNAI_1 ID:100.00 COV_Q:100.00 COV_DB:1-130/130|IncFIB(Mar)_1_p-M-Mar ID:100.00 COV_Q:100.00 COV_DB:1-439/439|	11	PmrB -> T246A (neutral), PmrB -> R256G (deleterious),	GyrB:E466D (neutral), ParC:S80I (deleterious), GyrA: Y83I (neutral)	?	Blood	CE	2019	Resistant	32 µg/mL	R	R	R	R	R	R	R	R	S	R	R	I
27421	99.70	0.46	5930994	69	Klebsiella pneumoniae	265	HCHJKKJC_00078: oqxA_1 ID:100.00 COV_Q:100.00 COV_DB:1-1176/1176|HCHJKKJC_00079: oqxB_1 ID:100.00 COV_Q:100.00 COV_DB:1-3153/3153|HCHJKKJC_01679: fosA6_1 ID:98.81 COV_Q:97.00 COV_DB:1-420/433|HCHJKKJC_02465: blaSHV-182_1 ID:99.88 COV_Q:100.00 COV_DB:1-861/861|HCHJKKJC_05275: blaKPC-2_1 ID:100.00 COV_Q:100.00 COV_DB:1-882/882|HCHJKKJC_05282: catA1_1 ID:99.85 COV_Q:100.00 COV_DB:1-660/660|HCHJKKJC_…	-	IncFIB(K)_1_Kpn3 ID:100.00 COV_Q:100.00 COV_DB:1-560/560|IncFIB(pQil)_1_pQil ID:100.00 COV_Q:100.00 COV_DB:1-740/740|ColRNAI_1 ID:100.00 COV_Q:100.00 COV_DB:1-130/130|	11	PmrB -> T246A (neutral), PmrB -> R256G (deleterious),	ParC:S80I (deleterious), GyrA: Y83I (neutral)	?	Blood	ES	2019	Resistant	128 µg/mL	R	R	R	R	R	R	R	R	S	R	R	I
27449	100.00	1.64	4150140	116	Acinetobacter baumannii	343	KDMHDDJP_00415: blaADC-25_1 ID:96.01 COV_Q:100.00 COV_DB:1-1152/1152|KDMHDDJP_01165: blaTEM-1A_1 ID:100.00 COV_Q:100.00 COV_DB:1-861/861|KDMHDDJP_01169: dfrA1_8 ID:100.00 COV_Q:100.00 COV_DB:1-474/474|KDMHDDJP_01171: aadA1_4 ID:100.00 COV_Q:100.00 COV_DB:1-789/789|KDMHDDJP_03115: blaOXA-65_1 ID:100.00 COV_Q:100.00 COV_DB:1-825/825|KDMHDDJP_03567: sul2_2 ID:100.00 COV_Q:100.00 COV_DB:1-816/816|KDM…	-	-	79	LpxD ->V3A (neutral), PmrB -> N440H(neutral), PmrA -> S119T(neutral), LpxC -> N287D (neutral),	GyrA:S81L(deleterious), ParC:E88K (deleterious), AdeN:P16L (deleterious), AdeN:M197T (neutral), AdeR:Y31F (deleterious), AdeR:V120I (neutral), AdeR:L142I (neutral), AdeR:P241L (neutral)	-	Blood	GO	2019	Susceptible	1 µg/mL	R	R	R	R	R	-	R	R	R	R	R	I
27458	100.00	1.14	3907893	115	Acinetobacter baumannii	427	GFNJAMEK_02816: blaOXA-69_1 ID:100.00 COV_Q:100.00 COV_DB:1-825/825|GFNJAMEK_03243: sul2_2 ID:100.00 COV_Q:100.00 COV_DB:1-816/816|GFNJAMEK_03246: floR_2 ID:98.35 COV_Q:99.92 COV_DB:1-1214/1215|GFNJAMEK_03255: aph(6)-Id_1 ID:100.00 COV_Q:100.00 COV_DB:1-837/837|GFNJAMEK_03256: aph(3'')-Ib_2 ID:100.00 COV_Q:99.88 COV_DB:2-804/804|GFNJAMEK_03442: blaOXA-23_1 ID:100.00 COV_Q:100.00 COV_DB:1-822/822|…	-	-	1	LpxC -> D428V, PmrB -> P360Q (neutral), PmrB -> N440H(neutral), LpxC -> N287D (neutral)	GyrB:D644Y (neutral), GyrA:S81L(deleterious), GyrA:A755t (neutral), ParC:S84L(deleterious), ParC:G153S (deleterious), AdeN:M197T (neutral), AdeR:P241L (neutral),	-	Blood	GO	2019	Susceptible	0,5 µg/mL	R	R	R	R	R	-	R	R	S	S	R	R
27462	99.95	1.28	5862874	62	Klebsiella pneumoniae	287	JMJIDILB_00019: oqxA_1 ID:100.00 COV_Q:100.00 COV_DB:1-1176/1176|JMJIDILB_00020: oqxB_1 ID:100.00 COV_Q:100.00 COV_DB:1-3153/3153|JMJIDILB_03012: blaSHV-182_1 ID:99.88 COV_Q:100.00 COV_DB:1-861/861|JMJIDILB_04172: sul2_2 ID:100.00 COV_Q:100.00 COV_DB:1-816/816|JMJIDILB_04173: aph(3'')-Ib_5 ID:100.00 COV_Q:100.00 COV_DB:1-804/804|JMJIDILB_04174: aph(6)-Id_1 ID:100.00 COV_Q:100.00 COV_DB:1-837/837|…	-	IncA/C2_1 ID:100.00 COV_Q:100.00 COV_DB:1-417/417|IncX3_1 ID:99.73 COV_Q:100.00 COV_DB:1-374/374|IncU_1 ID:99.47 COV_Q:100.00 COV_DB:1-565/565|IncFIB(K)_1_Kpn3 ID:100.00 COV_Q:100.00 COV_DB:1-560/560|ColRNAI_1 ID:100.00 COV_Q:100.00 COV_DB:1-130/130|	258	PmrB -> T246A (neutral), PmrB -> R256G (deleterious),	GyrB:E466D (neutral), ParC:S80I (deleterious), GyrA: Y83I (neutral)	-	Blood	GO	2019	Susceptible	1 µg/mL	R	R	R	R	R	R	R	R	R	R	R	R
27524	100.00	1.52	5984254	78	Klebsiella pneumoniae	320	ANPFBIIC_02091: blaSHV-172_1 ID:99.65 COV_Q:100.00 COV_DB:1-861/861|ANPFBIIC_02692: oqxB_1 ID:99.02 COV_Q:100.00 COV_DB:1-3153/3153|ANPFBIIC_02693: oqxA_1 ID:99.41 COV_Q:100.00 COV_DB:1-1176/1176|ANPFBIIC_03561: fosA6_1 ID:98.33 COV_Q:97.00 COV_DB:1-420/433|ANPFBIIC_05546: sul1_2 ID:100.00 COV_Q:100.00 COV_DB:1-840/840|ANPFBIIC_05548: aadA2_1 ID:100.00 COV_Q:95.24 COV_DB:40-819/819|ANPFBIIC_05549…	-	IncHI1B_1_p-M-MAR ID:99.83 COV_Q:100.00 COV_DB:1-570/570|IncFIB(K)_1_Kpn3 ID:98.93 COV_Q:100.00 COV_DB:1-560/560|IncFIB(Mar)_1_p-M-Mar ID:100.00 COV_Q:100.00 COV_DB:1-439/439|pSL483_1 ID:92.97 COV_Q:100.00 COV_DB:1-995/995|IncR_1 ID:100.00 COV_Q:100.00 COV_DB:1-251/251|	17	PmrB -> T246A (neutral), PmrA -> E57g (neutral),	GyrA: Y83S (neutral), RamR:F155V (deleterious)	-	Blood	BA	2019	Resistant	128 µg/mL	R	R	R	R	R	R	R	R	S	R	R	I
27526	100.00	0.59	5777411	98	Klebsiella pneumoniae	298	OPFLJIDG_00034: oqxA_1 ID:99.49 COV_Q:100.00 COV_DB:1-1176/1176|OPFLJIDG_00035: oqxB_1 ID:98.51 COV_Q:100.00 COV_DB:1-3153/3153|OPFLJIDG_02733: blaSHV-11_1 ID:99.77 COV_Q:100.00 COV_DB:1-861/861|OPFLJIDG_03305: fosA_5 ID:98.79 COV_Q:98.33 COV_DB:1-413/420|OPFLJIDG_05363: blaKPC-2_1 ID:100.00 COV_Q:100.00 COV_DB:1-882/882|OPFLJIDG_05371: sul1_2 ID:100.00 COV_Q:100.00 COV_DB:1-840/840|OPFLJIDG_0537…	-	IncFIB(K)_1_Kpn3 ID:100.00 COV_Q:100.00 COV_DB:1-560/560|IncX5_2 ID:100.00 COV_Q:100.00 COV_DB:1-576/576|ColRNAI_1 ID:100.00 COV_Q:100.00 COV_DB:1-130/130|Col440II_1 ID:96.81 COV_Q:100.00 COV_DB:1-282/282|IncHI1B_1_p-M-MAR ID:99.47 COV_Q:100.00 COV_DB:1-570/570|	273	PmrB -> T246A (neutral), PmrB -> R256G (deleterious),	ParC:S80I (deleterious), ParC:N304S (deleterious), GyrA: Y83I (neutral)	IE	Blood	BA	2019	Resistant	128 µg/mL	R	R	R	R	R	R	R	R	S	S	R	I
27543	100.00	1.96	5472468	55	Klebsiella pneumoniae	274	BHPNEANA_02285: blaSHV-178_1 ID:99.65 COV_Q:100.00 COV_DB:1-861/861|BHPNEANA_04055: fosA6_1 ID:99.29 COV_Q:97.00 COV_DB:1-420/433|BHPNEANA_04549: mph(A)_1 ID:100.00 COV_Q:100.00 COV_DB:1-906/906|BHPNEANA_04918: bla-M-1_1 ID:100.00 COV_Q:100.00 COV_DB:1-813/813|BHPNEANA_04921: aph(3')-VI_1 ID:100.00 COV_Q:100.00 COV_DB:1-780/780|BHPNEANA_04925: qnrS1_1 ID:100.00 COV_Q:100.00 COV_DB:1-657/657|BHPNE…	-	Col(MG828)_1 ID:94.02 COV_Q:95.80 COV_DB:1-251/262|IncX3_1 ID:100.00 COV_Q:100.00 COV_DB:1-374/374|IncFIB(pQil)_1_pQil ID:100.00 COV_Q:100.00 COV_DB:1-740/740|Col440I_1 ID:94.74 COV_Q:99.12 COV_DB:1-114/114|Col440I_1 ID:94.55 COV_Q:96.49 COV_DB:1-110/114|	1303	PmrA -> T246A (neutral),	ParC:N304S (deleterious), GyrA: Y83S (neutral)	-	Blood	TO	2019	Susceptible	1 µg/mL	R	R	R	R	R	R	R	R	S	S	I	I
27548	100.00	0.67	5575829	72	Klebsiella pneumoniae	186	OKBHPOOH_00667: blaSHV-145_1 ID:99.88 COV_Q:100.00 COV_DB:1-861/861|OKBHPOOH_01388: oqxA_1 ID:99.15 COV_Q:100.00 COV_DB:1-1176/1176|OKBHPOOH_01389: oqxB_1 ID:98.89 COV_Q:100.00 COV_DB:1-3153/3153|OKBHPOOH_03259: fosA5_1 ID:95.19 COV_Q:99.05 COV_DB:1-416/420|OKBHPOOH_05091: blaKPC-2_1 ID:100.00 COV_Q:100.00 COV_DB:1-882/882|OKBHPOOH_05232: tet(A)_4 ID:100.00 COV_Q:100.00 COV_DB:1-1200/1200|OKBHPOO…	-	IncFIB(K)_1_Kpn3 ID:98.75 COV_Q:100.00 COV_DB:1-560/560|IncX3_1 ID:99.73 COV_Q:100.00 COV_DB:1-374/374|IncU_1 ID:99.47 COV_Q:100.00 COV_DB:1-565/565|Col440II_1 ID:100.00 COV_Q:100.00 COV_DB:1-282/282|	16	PmrA -> T246A (neutral), PmrA -> E57g (neutral),	ParC:E84K (deleterious), ParC:N304S (deleterious), GyrA: Y83F (neutral), GyrA: D87N (deleterious), RamR:I141T (neutral)	-	Blood	TO	2019	Susceptible	1 µg/mL	R	R	R	R	R	R	R	R	S	S	R	I
27570	100.00	1.87	4152247	113	Acinetobacter baumannii	298	KIGMJJMC_01823: blaOXA-65_1 ID:100.00 COV_Q:100.00 COV_DB:1-825/825|KIGMJJMC_03369: mph(E)_1 ID:100.00 COV_Q:100.00 COV_DB:1-885/885|KIGMJJMC_03370: msr(E)_1 ID:100.00 COV_Q:100.00 COV_DB:1-1476/1476|KIGMJJMC_03387: tet(39)_1 ID:100.00 COV_Q:100.00 COV_DB:1-1122/1122|KIGMJJMC_03520: blaTEM-1A_1 ID:100.00 COV_Q:100.00 COV_DB:1-861/861|KIGMJJMC_03524: dfrA1_8 ID:100.00 COV_Q:100.00 COV_DB:1-474/474…	-	ColRNAI_1 ID:100.00 COV_Q:100.00 COV_DB:1-130/130|	79	LpxD ->V3A (neutral), PmrB -> A142T (deleterious), PmrB -> N440H(neutral), PmrA -> S119T(neutral), LpxC -> N287D (neutral)	GyrA:S81L(deleterious), ParC:S84Y (deleterious), AdeN:P16L (deleterious) , AdeN:M197T (neutral), AdeR:Y31F (deleterious), AdeR:V120I (neutral), AdeR:L142I (neutral), AdeR:P241L (neutral)	-	Blood	MG	2019	Susceptible	0,5 µg/mL	I	R	R	R	R	-	R	R	S	S	R	R
27582	100.00	1.26	5719729	60	Klebsiella pneumoniae	326	EKONPPGA_02408: blaTEM-1A_1 ID:99.88 COV_Q:100.00 COV_DB:1-861/861|EKONPPGA_03465: fosA_5 ID:98.79 COV_Q:98.33 COV_DB:1-413/420|EKONPPGA_04255: oqxB_1 ID:98.54 COV_Q:100.00 COV_DB:1-3153/3153|EKONPPGA_04256: oqxA_1 ID:99.49 COV_Q:100.00 COV_DB:1-1176/1176|EKONPPGA_04347: blaKPC-2_1 ID:100.00 COV_Q:100.00 COV_DB:1-882/882|EKONPPGA_04395: blaSHV-11_1 ID:99.77 COV_Q:100.00 COV_DB:1-861/861|EKONPPGA_…	-	IncHI1B_1_p-M-MAR ID:99.30 COV_Q:100.00 COV_DB:1-570/570|IncFIB(pQil)_1_pQil ID:100.00 COV_Q:100.00 COV_DB:1-740/740|IncFIB(K)_1_Kpn3 ID:91.07 COV_Q:100.00 COV_DB:1-560/560|IncR_1 ID:100.00 COV_Q:100.00 COV_DB:1-251/251|Col440I_1 ID:92.11 COV_Q:100.00 COV_DB:1-114/114|IncFIA(HI1)_1_HI1 ID:98.45 COV_Q:99.74 COV_DB:2-388/388|	147	PmrB -> T246A (neutral), PmrB -> R256G (deleterious),	ParC:S80I (deleterious), ParC:N304S (deleterious), GyrA:Y83I (neutral)	IE	Blood	MG	2019	Susceptible	1 µg/mL	R	R	R	R	R	R	R	R	S	S	R	R
27584	100.00	1.22	5773232	53	Klebsiella pneumoniae	244	ANEFEMNO_00015: oqxA_1 ID:100.00 COV_Q:100.00 COV_DB:1-1176/1176|ANEFEMNO_00016: oqxB_1 ID:100.00 COV_Q:100.00 COV_DB:1-3153/3153|ANEFEMNO_02841: blaSHV-182_1 ID:99.88 COV_Q:100.00 COV_DB:1-861/861|ANEFEMNO_03997: aph(6)-Id_1 ID:100.00 COV_Q:100.00 COV_DB:1-837/837|ANEFEMNO_03998: aph(3'')-Ib_5 ID:100.00 COV_Q:100.00 COV_DB:1-804/804|ANEFEMNO_03999: sul2_2 ID:100.00 COV_Q:100.00 COV_DB:1-816/816|…	-	IncA/C2_1 ID:100.00 COV_Q:100.00 COV_DB:1-417/417|IncN_1 ID:99.42 COV_Q:100.00 COV_DB:1-514/514|IncFIB(K)_1_Kpn3 ID:100.00 COV_Q:100.00 COV_DB:1-560/560|ColRNAI_1 ID:100.00 COV_Q:100.00 COV_DB:1-130/130|	258	PmrB -> L16P (deleterious), PmrB -> T246A (neutral), PmrB -> R256G (deleterious),	ParC:S80I (deleterious), GyrB:E466D (neutral), GyrA:Y83I (neutral)	-	Blood	RJ	2019	Resistant	32 µg/mL	R	R	R	R	R	R	R	R	R	R	R	R
27588	100.00	1.33	5804431	63	Klebsiella pneumoniae	258	EOGLJBCI_00034: oqxA_1 ID:99.41 COV_Q:100.00 COV_DB:1-1176/1176|EOGLJBCI_00035: oqxB_1 ID:99.24 COV_Q:100.00 COV_DB:1-3153/3153|EOGLJBCI_01008: blaCTX-M-15_1 ID:100.00 COV_Q:100.00 COV_DB:1-876/876|EOGLJBCI_03512: blaSHV-119_1 ID:100.00 COV_Q:100.00 COV_DB:1-861/861|EOGLJBCI_05137: fosA_6 ID:96.67 COV_Q:100.00 COV_DB:1-420/420|EOGLJBCI_05386: ARR-2_1 ID:100.00 COV_Q:100.00 COV_DB:1-453/453|EOGLJB…	-	IncFIB(pKPHS1)_1_pKPHS1 ID:98.57 COV_Q:100.00 COV_DB:1-560/560|IncFIB(pQil)_1_pQil ID:100.00 COV_Q:100.00 COV_DB:1-740/740|	378	PmrB -> T246A (neutral), PmrA -> E35a (neutral), PmrA -> M66I (neutral),	ParC:S80I (deleterious), GyrA: D87F (deleterious)	IE	Blood	ES	2019	Resistant	8 µg/mL	R	R	R	R	R	R	R	R	R	R	R	I
27615	99.62	6.30	7337257	53	Pseudomonas aeruginosa	990	LHLPDJEC_00142: fosA_4 ID:99.02 COV_Q:100.00 COV_DB:1-408/408|LHLPDJEC_01406: blaOXA-50_1 ID:99.37 COV_Q:100.00 COV_DB:1-789/789|LHLPDJEC_03438: blaPAO_4 ID:99.50 COV_Q:100.00 COV_DB:1-1194/1194|LHLPDJEC_03447: aph(3')-IIb_2 ID:99.63 COV_Q:100.00 COV_DB:1-807/807|LHLPDJEC_04976: catB7_1 ID:98.59 COV_Q:100.00 COV_DB:1-639/639|LHLPDJEC_06316: aph(3')-VIa_1 ID:98.46 COV_Q:100.00 COV_DB:1-780/780|LHL…	-	Col(MG828)_1 ID:94.84 COV_Q:96.18 COV_DB:1-252/262|	Nearest 357,1830,2748,1679,3026	ParS:H398R (neutral), PmrB:S2P(neutral), PmrB:A4T(neutral), PmrB:V15I(neutral), PmrB:G68S(neutral), PmrB:Y345H (neutral),	ParC:P752T(neutral), ParE:D533E(neutral), OprD:T103S, OprD:K115T, OprD:F170L, OprD:E185Q, OprD:P186G, OprD:V189T, OprD:W277*, OprD:R310e, OprD:A315g, OprD:G425A, AmpC:P7S(neutral), AmpC:T105A(neutral), AmpC:V205L(neutral), AmpC:G391A(neutral), MexT:L26V (neutral),	IF	Blood	BA	2020	Susceptible	2 µg/mL	-	R	I	-	R	-	R	R	R	S	S	-
27624	100.00	1.32	4173092	49	Acinetobacter baumannii	349	HPCHIGFI_00474: blaADC-25_1 ID:95.26 COV_Q:100.00 COV_DB:1-1152/1152|HPCHIGFI_02366: blaOXA-23_1 ID:100.00 COV_Q:100.00 COV_DB:1-822/822|HPCHIGFI_02755: blaOXA-65_1 ID:100.00 COV_Q:100.00 COV_DB:1-825/825|HPCHIGFI_03213: aadA1_4 ID:100.00 COV_Q:100.00 COV_DB:1-789/789|HPCHIGFI_03215: dfrA1_8 ID:100.00 COV_Q:100.00 COV_DB:1-474/474|HPCHIGFI_03219: blaTEM-1A_1 ID:100.00 COV_Q:100.00 COV_DB:1-861/86…	KHOJHLII_00002: sul2_2 ID:100.00 COV_Q:100.00 COV_DB:1-816/816|	-	79	LpxD ->V3A (neutral), PmrB -> N440H(neutral), PmrA -> S119T(neutral), LpxC -> N287D (neutral)	GyrA:S81L(deleterious), ParC:S84Y (deleterious), AdeR:Y31F (deleterious), AdeR:V120I (neutral), AdeR:L142I (neutral), AdeR:P241L (neutral), AdeN:P16L (deleterious) , AdeN:M197T (neutral)	-	Blood	BA	2020	Susceptible	0,5 µg/mL	I	R	R	R	R	-	R	R	R	S	R	I
27628	100.00	2.14	4129991	152	Acinetobacter baumannii	334	KJ-KHEG_00871: aadA1_4 ID:100.00 COV_Q:100.00 COV_DB:1-789/789|KJ-KHEG_00873: dfrA1_8 ID:100.00 COV_Q:100.00 COV_DB:1-474/474|KJ-KHEG_00877: blaTEM-1A_1 ID:100.00 COV_Q:100.00 COV_DB:1-861/861|KJ-KHEG_02933: blaOXA-65_1 ID:100.00 COV_Q:100.00 COV_DB:1-825/825|KJ-KHEG_03372: sul2_2 ID:100.00 COV_Q:100.00 COV_DB:1-816/816|KJ-KHEG_03375: floR_2 ID:98.35 COV_Q:99.92 COV_DB:1-1214/1215|KJ-KHEG_03386: …	-	-	79	LpxD ->V3A (neutral), PmrB -> N440H(neutral), PmrA -> S119T(neutral), LpxC -> N287D (neutral),	GyrA:S81L(deleterious), ParC:E88K (deleterious), AdeR:Y31F (deleterious), AdeR:V120I (neutral), AdeR:L142I (neutral), AdeR:P241L (neutral), AdeN:P16L (deleterious) , AdeN:M197T (neutral)	-	Blood	BA	2020	Susceptible	0,5 µg/mL	I	R	I	I	R	-	R	R	R	I	R	S
27678	99.68	2.95	7186504	36	Pseudomonas aeruginosa	887	CDNAGMCA_00372: fosA_4 ID:99.75 COV_Q:100.00 COV_DB:1-408/408|CDNAGMCA_01417: blaOXA-50_1 ID:100.00 COV_Q:100.00 COV_DB:1-789/789|CDNAGMCA_03804: blaGES-1_1 ID:100.00 COV_Q:100.00 COV_DB:1-864/864|CDNAGMCA_03805: sul1_2 ID:100.00 COV_Q:100.00 COV_DB:1-840/840|CDNAGMCA_04655: catB7_1 ID:99.22 COV_Q:100.00 COV_DB:1-639/639|CDNAGMCA_05419: blaPAO_2 ID:99.58 COV_Q:100.00 COV_DB:1-1194/1194|CDNAGMCA_0…	-	-	3079	PmrB:Y345H (neutral), PmrA:L71R(neutral), ParS:H398R (neutral),	ParC:S87L (deleterious), ParC:E91K(deleterious), GyrB:E468D(neutral), AmpC:T105A(neutral), AmpC:L176R(neutral), GyrA:T83I (deleterious), MexT:L26V (neutral)	IF	Blood	CE	2020	Susceptible	2 µg/mL	-	R	R	-	R	-	R	R	R	R	R	-
27695	100.00	0.82	5964901	55	Klebsiella pneumoniae	254	KDJLKNOC_00767: oqxB_1 ID:100.00 COV_Q:100.00 COV_DB:1-3153/3153|KDJLKNOC_00768: oqxA_1 ID:100.00 COV_Q:100.00 COV_DB:1-1176/1176|KDJLKNOC_02755: blaSHV-182_1 ID:99.88 COV_Q:100.00 COV_DB:1-861/861|KDJLKNOC_04661: sul2_2 ID:100.00 COV_Q:100.00 COV_DB:1-816/816|KDJLKNOC_04662: aph(3'')-Ib_5 ID:100.00 COV_Q:100.00 COV_DB:1-804/804|KDJLKNOC_04663: aph(6)-Id_1 ID:100.00 COV_Q:100.00 COV_DB:1-837/837|…	-	IncFIB(pKPHS1)_1_pKPHS1 ID:95.54 COV_Q:100.00 COV_DB:1-560/560|IncA/C2_1 ID:100.00 COV_Q:100.00 COV_DB:1-417/417|IncX3_1 ID:99.73 COV_Q:100.00 COV_DB:1-374/374|IncU_1 ID:99.47 COV_Q:100.00 COV_DB:1-565/565|IncFIB(K)_1_Kpn3 ID:100.00 COV_Q:100.00 COV_DB:1-560/560|ColRNAI_1 ID:100.00 COV_Q:100.00 COV_DB:1-130/130|	258	PmrB -> T246A (neutral), PmrB -> R256G (deleterious),	ParC:S80I (deleterious), GyrB:E466D (neutral), GyrA:Y83I (neutral)	-	Blood	RJ	2020	Resistant	4 µg/mL	R	R	R	R	R	R	R	R	R	R	R	I
27700	100.00	6.24	4706678	122	Acinetobacter baumannii	1552	JMIFCKEM_01165: aadA1_4 ID:100.00 COV_Q:100.00 COV_DB:1-789/789|JMIFCKEM_01167: dfrA1_8 ID:100.00 COV_Q:100.00 COV_DB:1-474/474|JMIFCKEM_03466: msr(E)_1 ID:100.00 COV_Q:100.00 COV_DB:1-1476/1476|JMIFCKEM_03467: mph(E)_1 ID:100.00 COV_Q:100.00 COV_DB:1-885/885|JMIFCKEM_03487: floR_2 ID:98.35 COV_Q:99.92 COV_DB:1-1214/1215|JMIFCKEM_03511: blaOXA-23_1 ID:100.00 COV_Q:100.00 COV_DB:1-822/822|JMIFCKEM…	-	-	79	LpxD ->V3A (neutral), PmrB -> N440H(neutral), PmrA -> S119T(neutral), LpxC -> N287D (neutral)	GyrA:S81L(deleterious), ParC:S84Y (deleterious), AdeR:Y31F (deleterious), AdeR:V120I (neutral), AdeR:L142I (neutral), AdeR:P241L (neutral), AdeN:P16L (deleterious) , AdeN:M197T (neutral)	-	Blood	MG	2020	Susceptible	1 µg/mL	R	R	R	R	R	-	R	R	R	S	R	R
27735	100.00	1.14	5813200	86	Klebsiella pneumoniae	197	GFICCDIO_00690: oqxB_1 ID:98.54 COV_Q:100.00 COV_DB:1-3153/3153|GFICCDIO_00691: oqxA_1 ID:99.49 COV_Q:100.00 COV_DB:1-1176/1176|GFICCDIO_01443: blaSHV-11_1 ID:99.77 COV_Q:100.00 COV_DB:1-861/861|GFICCDIO_03594: fosA_5 ID:98.79 COV_Q:98.33 COV_DB:1-413/420|GFICCDIO_04477: sul2_2 ID:100.00 COV_Q:100.00 COV_DB:1-816/816|GFICCDIO_04970: blaTEM-1A_1 ID:100.00 COV_Q:100.00 COV_DB:1-861/861|GFICCDIO_054…	-	IncFIB(pQil)_1_pQil ID:100.00 COV_Q:100.00 COV_DB:1-740/740|IncA/C2_1 ID:98.56 COV_Q:100.00 COV_DB:1-417/417|IncFIB(K)_1_Kpn3 ID:98.93 COV_Q:100.00 COV_DB:1-560/560|Col440I_1 ID:92.11 COV_Q:100.00 COV_DB:1-114/114|	392	PmrB -> T246A (neutral), PmrB -> R256G (deleterious), PmrA -> N109S (neutral),	ParC:S80I (deleterious), ParC:N304S (deleterious), GyrA:Y83I (neutral)	IE	Blood	TO	2020	Susceptible	1 µg/mL	R	R	R	R	R	R	R	R	S	R	R	S
27755	99.70	1.55	5911563	72	Klebsiella pneumoniae	191	IHHAEKOA_02350: fosA6_1 ID:99.76 COV_Q:97.00 COV_DB:1-420/433|IHHAEKOA_02814: blaSHV-106_1 ID:99.88 COV_Q:100.00 COV_DB:1-861/861|IHHAEKOA_03829: oqxA_1 ID:98.89 COV_Q:100.00 COV_DB:1-1176/1176|IHHAEKOA_03830: oqxB_1 ID:98.57 COV_Q:100.00 COV_DB:1-3153/3153|IHHAEKOA_04770: blaKPC-2_1 ID:100.00 COV_Q:100.00 COV_DB:1-882/882|IHHAEKOA_04953: blaCTX-M-9_1 ID:100.00 COV_Q:100.00 COV_DB:1-876/876|IHHAE…	KNLKFNMP_00001: blaTEM-1A_1 ID:99.88 COV_Q:100.00 COV_DB:1-861/861|	IncFIB(K)_1_Kpn3 ID:98.93 COV_Q:100.00 COV_DB:1-560/560|IncFIB(Mar)_1_p-M-Mar ID:99.77 COV_Q:100.00 COV_DB:1-439/439|IncHI1B_1_p-M-MAR ID:99.83 COV_Q:100.00 COV_DB:1-570/570|	307	PmrB -> L213M (neutral), PmrB -> T246A (neutral), PmrA -> A41T (neutral),	ParC:S80I (deleterious), ParC:N304S (deleterious), GyrA:Y83I (neutral), RamR:T30K (deleterious)	-	Blood	ES	2020	Susceptible	2 µg/mL	R	R	R	R	R	R	R	R	S	R	R	R
27760	100.00	0.99	5687897	43	Klebsiella pneumoniae	189	CGKPGDOD_01262: fosA6_1 ID:98.81 COV_Q:97.00 COV_DB:1-420/433|CGKPGDOD_03153: blaSHV-182_1 ID:99.88 COV_Q:100.00 COV_DB:1-861/861|CGKPGDOD_04894: oqxB_1 ID:100.00 COV_Q:100.00 COV_DB:1-3153/3153|CGKPGDOD_04895: oqxA_1 ID:100.00 COV_Q:100.00 COV_DB:1-1176/1176|CGKPGDOD_05303: blaCTX-M-15_1 ID:100.00 COV_Q:100.00 COV_DB:1-876/876|CGKPGDOD_05312: tet(D)_1 ID:100.00 COV_Q:100.00 COV_DB:1-1185/1185|CG…	-	IncFIB(K)_1_Kpn3 ID:99.64 COV_Q:100.00 COV_DB:1-560/560|IncL/M(pMU407)_1_pMU407 ID:99.46 COV_Q:100.00 COV_DB:1-739/739|IncR_1 ID:100.00 COV_Q:100.00 COV_DB:1-251/251|IncFIA(HI1)_1_HI1 ID:98.45 COV_Q:99.74 COV_DB:2-388/388|Col156_1 ID:96.10 COV_Q:100.00 COV_DB:1-154/154|	11	PmrB -> T246A (neutral), PmrB -> R256G (deleterious),	ParC:S80I (deleterious), GyrA:Y83I (neutral)	-	Blood	ES	2020	Susceptible	1 µg/mL	R	R	R	R	R	R	R	R	S	I	R	I
27848	99.73	4.45	4110859	139	Acinetobacter baumannii	835	GNHDOGON_01830: blaADC-25_1 ID:95.26 COV_Q:100.00 COV_DB:1-1152/1152|GNHDOGON_02791: aadA1_4 ID:100.00 COV_Q:100.00 COV_DB:1-789/789|GNHDOGON_02793: dfrA1_8 ID:100.00 COV_Q:100.00 COV_DB:1-474/474|GNHDOGON_02797: blaTEM-1A_1 ID:100.00 COV_Q:100.00 COV_DB:1-861/861|GNHDOGON_03383: blaOXA-65_1 ID:100.00 COV_Q:100.00 COV_DB:1-825/825|GNHDOGON_03406: blaOXA-23_1 ID:100.00 COV_Q:100.00 COV_DB:1-822/82…	-	Col440I_1 ID:90.99 COV_Q:97.37 COV_DB:1-111/114|	79	LpxD ->V3A (neutral), PmrB -> N440H(neutral), PmrA -> S119T(neutral),	GyrA:S81L(deleterious), GyrB:C489Y (deleterious), ParC:S84Y (deleterious), AdeR:Y31F (deleterious), AdeR:V120I (neutral), AdeR:L142I (neutral), AdeR:P241L (neutral), AdeN:P16L (deleterious) , AdeN:M197T (neutral)	-	Blood	GO	2020	Susceptible	1 µg/mL	R	R	R	R	R	-	R	R	I	S	R	S
27856	100	1.35	5861134	85	Klebsiella pneumoniae	1041	AIBDLFBO_02752: oqxA_1 ID:99.49 COV_Q:100.00 COV_DB:1-1176/1176|AIBDLFBO_02753: oqxB_1 ID:98.54 COV_Q:100.00 COV_DB:1-3153/3153|AIBDLFBO_03150: blaSHV-11_1 ID:99.77 COV_Q:100.00 COV_DB:1-861/861|AIBDLFBO_04697: fosA_5 ID:98.79 COV_Q:98.33 COV_DB:1-413/420|AIBDLFBO_05170: qnrB1_1 ID:100.00 COV_Q:100.00 COV_DB:1-645/645|AIBDLFBO_05174: aph(3')-VI_1 ID:100.00 COV_Q:100.00 COV_DB:1-780/780|AIBDLFBO_0…	-	IncFIB(K)_1_Kpn3 ID:98.93 COV_Q:100.00 COV_DB:1-560/560|Col440I_1 ID:92.11 COV_Q:100.00 COV_DB:1-114/114|IncA/C2_1 ID:98.56 COV_Q:100.00 COV_DB:1-417/417|IncFIB(pQil)_1_pQil ID:100.00 COV_Q:100.00 COV_DB:1-740/740|	392	PmrB -> T128P (neutral), PmrB -> T246A (neutral), PmrB -> R256G (deleterious),	ParC:S80I (deleterious), ParC:N304S (deleterious), GyrA:Y83I (neutral)	IE	Blood	GO	2020	Susceptible	2 µg/mL	R	R	R	R	R	R	R	R	S	R	R	R
27859	100	1.03	5587513	75	Klebsiella pneumoniae	918	JHEJNEJE_00852: blaSHV-40_1 ID:99.88 COV_Q:100.00 COV_DB:1-861/861|JHEJNEJE_02032: oqxB_1 ID:98.95 COV_Q:100.00 COV_DB:1-3153/3153|JHEJNEJE_02033: oqxA_1 ID:99.23 COV_Q:100.00 COV_DB:1-1176/1176|JHEJNEJE_03345: fosA6_1 ID:98.33 COV_Q:97.00 COV_DB:1-420/433|JHEJNEJE_04811: bla-M-1_1 ID:100.00 COV_Q:100.00 COV_DB:1-813/813|JHEJNEJE_04814: aph(3')-VI_1 ID:100.00 COV_Q:100.00 COV_DB:1-780/780|JHEJNEJ…	-	IncFIB(pQil)_1_pQil ID:100.00 COV_Q:100.00 COV_DB:1-740/740|IncFIB(K)_1_Kpn3 ID:98.93 COV_Q:100.00 COV_DB:1-560/560|	391	PmrB -> T246A (neutral),	GyrA:Y83S (neutral), GyrA: A614S (neutral), ParC: M431V (neutral)	IE	Blood	CE	2020	Resistant	32 µg/mL	R	R	R	R	R	R	R	R	S	R	R	I
27867	100	1.01	5732248	67	Klebsiella pneumoniae	1032	KMAFDEFB_01481: oqxA_1 ID:99.41 COV_Q:100.00 COV_DB:1-1176/1176|KMAFDEFB_01482: oqxB_1 ID:99.24 COV_Q:100.00 COV_DB:1-3153/3153|KMAFDEFB_01863: blaCTX-M-15_1 ID:100.00 COV_Q:100.00 COV_DB:1-876/876|KMAFDEFB_03024: blaSHV-119_1 ID:100.00 COV_Q:100.00 COV_DB:1-861/861|KMAFDEFB_03425: fosA_6 ID:96.67 COV_Q:100.00 COV_DB:1-420/420|KMAFDEFB_05007: bla-M-1_1 ID:100.00 COV_Q:100.00 COV_DB:1-813/813|KMAF…	-	IncFIB(pKPHS1)_1_pKPHS1 ID:98.57 COV_Q:100.00 COV_DB:1-560/560|IncFIB(pQil)_1_pQil ID:100.00 COV_Q:100.00 COV_DB:1-740/740|	378	PmrB -> T246A (neutral), PmrA -> E35a (neutral), PmrA -> M66I (neutral),	ParC:S80I (deleterious), GyrA:D87F (deleterious)	IE	Blood	ES	2020	Resistant	128 µg/mL	R	R	R	R	R	R	R	R	R	R	R	I
27869	99.7	0.83	5605917	60	Klebsiella pneumoniae	1188	BPKPDIJB_01123: fosA6_1 ID:99.76 COV_Q:97.00 COV_DB:1-420/433|BPKPDIJB_02689: oqxA_1 ID:98.89 COV_Q:100.00 COV_DB:1-1176/1176|BPKPDIJB_02690: oqxB_1 ID:98.54 COV_Q:100.00 COV_DB:1-3153/3153|BPKPDIJB_02927: blaSHV-106_1 ID:99.88 COV_Q:100.00 COV_DB:1-861/861|BPKPDIJB_03350: blaKPC-2_1 ID:100.00 COV_Q:100.00 COV_DB:1-882/882|BPKPDIJB_04959: tet(A)_4 ID:100.00 COV_Q:100.00 COV_DB:1-1200/1200|BPKPDIJ…	-	IncFIB(K)_1_Kpn3 ID:98.93 COV_Q:100.00 COV_DB:1-560/560|Col440I_1 ID:90.09 COV_Q:97.37 COV_DB:1-111/114|IncL/M(pMU407)_1_pMU407 ID:99.46 COV_Q:100.00 COV_DB:1-739/739|	307	PmrB -> L213M, PmrB -> T246A (neutral), PmrA -> A41T (neutral),	ParC:S80I (deleterious), ParC:N304S (deleterious), GyrA:Y83I (neutral)	-	Blood	ES	2020	Susceptible	2 µg/mL	R	R	R	R	R	R	R	R	S	R	R	I
27907	99.7	0.84	5853874	52	Klebsiella pneumoniae	1365	LKNFFEKD_02318: blaSHV-182_1 ID:99.88 COV_Q:100.00 COV_DB:1-861/861|LKNFFEKD_02917: fosA6_1 ID:98.81 COV_Q:97.00 COV_DB:1-420/433|LKNFFEKD_04053: blaKPC-2_1 ID:100.00 COV_Q:100.00 COV_DB:1-882/882|LKNFFEKD_04110: oqxB_1 ID:100.00 COV_Q:100.00 COV_DB:1-3153/3153|LKNFFEKD_04111: oqxA_1 ID:100.00 COV_Q:100.00 COV_DB:1-1176/1176|LKNFFEKD_05093: blaOXA-2_1 ID:100.00 COV_Q:100.00 COV_DB:1-828/828|LKNFF…	-	IncFIB(K)_1_Kpn3 ID:100.00 COV_Q:100.00 COV_DB:1-560/560|Col440I_1 ID:95.61 COV_Q:100.00 COV_DB:1-114/114|IncFIB(pQil)_1_pQil ID:100.00 COV_Q:100.00 COV_DB:1-740/740|	11	PmrB -> T246A (neutral), PmrB -> R256G (deleterious),	ParC:S80I (deleterious), GyrA:Y83I (neutral), GyrA:D87N (deleterious)	-	Blood	MG	2020	Resistant	128 µg/mL	R	R	R	R	R	R	R	R	S	R	R	I
27919	99.54	0.76	7219884	40	Pseudomonas aeruginosa	2142	IADEPNJG_00602: blaOXA-486_1 ID:99.75 COV_Q:100.00 COV_DB:1-789/789|IADEPNJG_03570: fosA_4 ID:99.27 COV_Q:100.00 COV_DB:1-408/408|IADEPNJG_04122: aph(3')-IIb_2 ID:98.76 COV_Q:100.00 COV_DB:1-807/807|IADEPNJG_05045: blaPAO_2 ID:99.50 COV_Q:100.00 COV_DB:1-1194/1194|IADEPNJG_05307: catB7_1 ID:98.75 COV_Q:100.00 COV_DB:1-639/639|IADEPNJG_06334: blaVIM-2_1 ID:100.00 COV_Q:100.00 COV_DB:1-801/801|IADE…	-	-	233	ColS:S280I (neutral), PmrB:Y345H (neutral), PmrB:A462T (neutral), ParS:L145M (neutral), ParS:H398R (neutral),	ParC:S87L (deleterious), OprD:D43n, OprD:S57E, OprD:S59R, OprD:E202Q, OprD:I210A, OprD:E230K, OprD:S240T, OprD:N262T, OprD:A267S, OprD:A281G, OprD:K296Q, OprD:Q301E, OprD:R310g, OprD:V359L, OprD:M372V, OprD:S373-, OprD:N375S, OprD:N376S, OprD:V377S, OprD:G378S, OprD:K380A, OprD:N381G, OprD:Y382L, OprD:G383-, OprD:L409-, OprD:S410-, OprD:F411-, GyrA:T83I (deleterious), GyrA:D652Y (neutral), MexT:L…	TypeU, IF	Blood	BA	2020	Resistant	4 µg/mL	-	R	R	-	R	-	R	R	R	R	R	-
27928	99.46	1.99	7715011	44	Pseudomonas aeruginosa	894	PMLGCDCL_00618: blaOXA-396_1 ID:100.00 COV_Q:100.00 COV_DB:1-789/789|PMLGCDCL_00935: catB7_1 ID:99.22 COV_Q:100.00 COV_DB:1-639/639|PMLGCDCL_04010: aph(3')-IIb_2 ID:99.26 COV_Q:100.00 COV_DB:1-807/807|PMLGCDCL_04471: blaPAO_2 ID:99.58 COV_Q:100.00 COV_DB:1-1194/1194|PMLGCDCL_05343: ere(A)_1 ID:99.92 COV_Q:100.00 COV_DB:1-1221/1221|PMLGCDCL_05344: sul1_2 ID:99.52 COV_Q:100.00 COV_DB:1-840/840|PMLG…	-	Nao encontrado	179	PmrB:Y345H (neutral), PhoQ:S300R (neutral), ParS:H398R (neutral),	OprD:S14T, OprD:A15S, OprD:G16T, OprD:S17G, OprD:T18C, OprD:Q19Y, OprD:A21N, OprD:V22R, OprD:A23S, OprD:D24A, OprD:A25G, OprD:F26A, OprD:V27C, OprD:D29E, OprD:Q30F, OprD:A31P, OprD:D43n, OprD:S57E, OprD:S59R, OprD:E202Q, OprD:I210A, OprD:E230K, OprD:S240T, OprD:N262T, OprD:A267S, OprD:A281G, OprD:K296Q, OprD:Q301E, OprD:R310g, OprD:V359L, OprD:M372V, OprD:S373-, OprD:N375S, OprD:N376S, OprD:V377S…	-	Blood	BA	2020	Susceptible	2 µg/mL	-	R	R	-	R	-	R	R	S	I	S	-
27949	100	0.3	5800715	118	Klebsiella pneumoniae	259	MPEIKKAE_00747: oqxB_1 ID:100.00 COV_Q:100.00 COV_DB:1-3153/3153|MPEIKKAE_00748: oqxA_1 ID:100.00 COV_Q:100.00 COV_DB:1-1176/1176|MPEIKKAE_02387: blaSHV-182_1 ID:99.88 COV_Q:100.00 COV_DB:1-861/861|MPEIKKAE_04301: sul2_2 ID:100.00 COV_Q:100.00 COV_DB:1-816/816|MPEIKKAE_04302: aph(3'')-Ib_5 ID:100.00 COV_Q:100.00 COV_DB:1-804/804|MPEIKKAE_04303: aph(6)-Id_1 ID:100.00 COV_Q:100.00 COV_DB:1-837/837|…	-	IncX3_1 ID:99.73 COV_Q:100.00 COV_DB:1-374/374|IncU_1 ID:99.47 COV_Q:100.00 COV_DB:1-565/565|IncA/C2_1 ID:100.00 COV_Q:100.00 COV_DB:1-417/417|IncFIB(K)_1_Kpn3 ID:100.00 COV_Q:100.00 COV_DB:1-560/560|ColRNAI_1 ID:100.00 COV_Q:100.00 COV_DB:1-130/130|	258	PmrB -> T246A (neutral), PmrB -> R256G (deleterious),	GyrB:E466D (neutral), ParC:S80I (deleterious), GyrA:Y83I (neutral)	-	Blood	MG	2020	Resistant	16 µg/mL	R	R	R	R	R	R	R	R	S	S	R	R
27953	99.7	0.14	5875443	158	Klebsiella pneumoniae	136	GHNJDIFK_00078: oqxA_1 ID:100.00 COV_Q:100.00 COV_DB:1-1176/1176|GHNJDIFK_00079: oqxB_1 ID:100.00 COV_Q:100.00 COV_DB:1-3153/3153|GHNJDIFK_02261: blaSHV-182_1 ID:99.88 COV_Q:100.00 COV_DB:1-861/861|GHNJDIFK_04795: fosA6_1 ID:98.81 COV_Q:97.00 COV_DB:1-420/433|GHNJDIFK_05029: catA1_1 ID:99.85 COV_Q:100.00 COV_DB:1-660/660|GHNJDIFK_05131: blaOXA-2_1 ID:100.00 COV_Q:100.00 COV_DB:1-828/828|GHNJDIFK_…	-	IncFIB(pQil)_1_pQil ID:100.00 COV_Q:100.00 COV_DB:1-740/740|IncFIB(K)_1_Kpn3 ID:100.00 COV_Q:100.00 COV_DB:1-560/560|ColRNAI_1 ID:100.00 COV_Q:100.00 COV_DB:1-130/130|	11	PmrB -> T246A (neutral), PmrB -> R256G (deleterious),	ParC:S80I (deleterious), GyrA:Y83I (neutral)	-	Blood	ES	2020	Resistant	128 µg/mL	R	R	R	R	R	R	R	R	S	R	R	I
27980	99.98	0.06	5566736	125	Klebsiella pneumoniae	82	ILGEJPIM_00973: oqxA_1 ID:100.00 COV_Q:100.00 COV_DB:1-1176/1176| ILGEJPIM_00974: oqxB_1 ID:100.00 COV_Q:100.00 COV_DB:1-3153/3153| ILGEJPIM_03047: fosA6_1 ID:98.81 COV_Q:97.00 COV_DB:1-420/433| ILGEJPIM_03431: blaSHV-182_1 ID:99.88 COV_Q:100.00 COV_DB:1-861/861| ILGEJPIM_05073: blaKPC-2_1 ID:100.00 COV_Q:100.00 COV_DB:1-882/882| ILGEJPIM_05217: aac(3)-IId_1 ID:99.88 COV_Q:100.00 COV_DB:1-861/861…	-	IncFIB(K)_1_Kpn3ID:99.64 COV_Q:100.00 COV_DB:1-560/560| IncR_1ID:100.00 COV_Q:100.00 COV_DB:1-251/251| Col440II_1ID:97.52 COV_Q:100.00 COV_DB:1-282/282| IncFIA(HI1)_1_HI1ID:98.45 COV_Q:99.74 COV_DB:2-388/388|	11	PmrB -> T246A (neutral), PmrB -> R256G (deleterious),	ParC:S80I (deleterious), GyrA:Y83I (neutral)	-	Blood	TO	2020	Susceptible	1 µg/mL	R	R	R	R	R	R	R	R	S	I	R	I
27981	99.98	0.06	5521941	112	Klebsiella pneumoniae	99	FNEKENFB_00016: oqxA_1 ID:100.00 COV_Q:100.00 COV_DB:1-1176/1176| FNEKENFB_00017: oqxB_1 ID:100.00 COV_Q:100.00 COV_DB:1-3153/3153| FNEKENFB_01746: fosA6_1 ID:98.81 COV_Q:97.00 COV_DB:1-420/433| FNEKENFB_03354: blaSHV-182_1 ID:99.88 COV_Q:100.00 COV_DB:1-861/861| FNEKENFB_04963: blaKPC-2_1 ID:100.00 COV_Q:100.00 COV_DB:1-882/882| FNEKENFB_05104: aac(3)-IId_1 ID:99.88 COV_Q:100.00 COV_DB:1-861/861…	-	IncR_1ID:100.00 COV_Q:100.00 COV_DB:1-251/251| IncFIB(K)_1_Kpn3ID:99.64 COV_Q:100.00 COV_DB:1-560/560| Col440II_1ID:97.52 COV_Q:100.00 COV_DB:1-282/282| IncFIA(HI1)_1_HI1ID:98.45 COV_Q:99.74 COV_DB:2-388/388|	11	PmrB -> T246A (neutral),PmrB -> R256G (deleterious),	GyrA:Y83I (neutral),ParC:S80I (deleterious),	-	Blood	TO	2020	Susceptible	1 µg/mL	R	R	R	R	R	R	R	R	S	I	R	I
27996	100	1.62	4105597	393	Acinetobacter baumannii	133	JBA-C-_00685: blaADC-25_1 ID:95.26 COV_Q:100.00 COV_DB:1-1152/1152|JBA-C-_02655: blaOXA-65_1 ID:100.00 COV_Q:100.00 COV_DB:1-825/825|JBA-C-_03404: blaOXA-23_1 ID:100.00 COV_Q:100.00 COV_DB:1-822/822|JBA-C-_03670: blaTEM-1A_1 ID:100.00 COV_Q:100.00 COV_DB:1-861/861|JBA-C-_03674: dfrA1_8 ID:100.00 COV_Q:100.00 COV_DB:1-474/474|JBA-C-_03676: aadA1_4 ID:100.00 COV_Q:100.00 COV_DB:1-789/789|JBA-C-_038…	CMINIMFC_00003: sul2_2 ID:100.00 COV_Q:100.00 COV_DB:1-816/816|	Col440I_1 ID:92.11 COV_Q:100.00 COV_DB:1-114/114|	79	LpxD ->V3A (neutral), PmrB -> N440H(neutral), PmrA -> S119T(neutral),	GyrA:S81L(deleterious), ParC:S84Y (deleterious), AdeR:Y31F (deleterious), AdeR:V120I (neutral), AdeR:L142I (neutral), AdeR:P241L (neutral), AdeN:P16L (deleterious) , AdeN:M197T (neutral)	-	Blood	BA	2020	Susceptible	1 µg/mL	I	R	R	R	R	-	R	R	R	S	R	I
28005	100	0.78	5566558	123	Klebsiella pneumoniae	122	FBOFFMEN_02824: blaSHV-32_1 ID:100.00 COV_Q:100.00 COV_DB:1-861/861|FBOFFMEN_03801: fosA_3 ID:99.76 COV_Q:100.00 COV_DB:1-420/420|FBOFFMEN_04144: oqxA_1 ID:99.32 COV_Q:100.00 COV_DB:1-1176/1176|FBOFFMEN_04145: oqxB_1 ID:98.95 COV_Q:100.00 COV_DB:1-3153/3153|FBOFFMEN_05210: blaKPC-2_1 ID:100.00 COV_Q:100.00 COV_DB:1-882/882|	-	IncFIB(K)_1_Kpn3 ID:98.93 COV_Q:100.00 COV_DB:1-560/560|IncFIA(HI1)_1_HI1 ID:98.45 COV_Q:99.74 COV_DB:2-388/388|IncN_1 ID:99.81 COV_Q:100.00 COV_DB:1-514/514|	70	PmrB -> T246A (neutral),	ParC:N304S (deleterious), GyrA:Y83S (neutral)	-	Blood	BA	2020	Resistant	128 µg/mL	R	R	R	R	R	R	R	R	S	S	S	S
28026	100	0.32	5905826	70	Klebsiella pneumoniae	197	LINEAHLG_03290: oqxB_1 ID:99.33 COV_Q:100.00 COV_DB:1-3153/3153|LINEAHLG_03291: oqxA_1 ID:99.92 COV_Q:100.00 COV_DB:1-1176/1176|LINEAHLG_03949: blaSHV-121_1 ID:100.00 COV_Q:100.00 COV_DB:1-861/861|LINEAHLG_05096: blaKPC-2_1 ID:100.00 COV_Q:100.00 COV_DB:1-882/882|LINEAHLG_05128: fosA_3 ID:98.57 COV_Q:100.00 COV_DB:1-420/420|LINEAHLG_05536: tet(A)_4 ID:94.92 COV_Q:100.00 COV_DB:1-1200/1200|LINEAHL…	-	IncFII(Yp)_1_Yersenia ID:99.13 COV_Q:100.00 COV_DB:1-230/230|ColRNAI_1 ID:100.00 COV_Q:100.00 COV_DB:1-130/130|IncR_1 ID:100.00 COV_Q:100.00 COV_DB:1-251/251|IncFIB(pB171)_1_pB171 ID:91.76 COV_Q:100.00 COV_DB:1-643/643|IncFIB(K)_1_Kpn3 ID:100.00 COV_Q:100.00 COV_DB:1-560/560|	874	-	ParC:S80I (deleterious), ParC:N304S (deleterious), GyrA:D87N (deleterious)	IE	Blood	RJ	2020	Susceptible	1 µg/mL	R	R	R	R	R	R	R	R	R	R	R	I
28031	99.86	0.14	3927285	253	Acinetobacter baumannii	125	MLIAPJOG_00230: blaADC-25_1 ID:95.26 COV_Q:100.00 COV_DB:1-1152/1152|MLIAPJOG_01394: sul1_2 ID:100.00 COV_Q:100.00 COV_DB:1-840/840|MLIAPJOG_01396: aac(3)-Ia_1 ID:99.06 COV_Q:100.00 COV_DB:1-534/534|MLIAPJOG_01400: aph(3')-Ia_7 ID:100.00 COV_Q:100.00 COV_DB:1-816/816|MLIAPJOG_02733: blaOXA-23_1 ID:100.00 COV_Q:100.00 COV_DB:1-822/822|MLIAPJOG_02882: blaOXA-69_1 ID:100.00 COV_Q:100.00 COV_DB:1-825…	-	Nao encontrado	1	LpxC -> D428V, PmrB -> P360Q (neutral), PmrB -> N440H(neutral),	GyrA:S81L(deleterious), GyrA:E85G (deleterious), GyrA:A755t (neutral), GyrB:D644Y (neutral), ParC:S84L(deleterious), ParC:G153S (deleterious), AdeN:M197T (neutral), AdeR:L142I (neutral), AdeR:P241L (neutral), AdeR:V243I (neutral)	-	Blood	RJ	2020	Susceptible	1 µg/mL	I	R	R	R	R	-	R	R	S	R	R	S
28083	100	0.22	3923078	160	Acinetobacter baumannii	200	DPFKPJJA_00210: blaADC-25_1 ID:95.92 COV_Q:100.00 COV_DB:1-1152/1152| DPFKPJJA_00759: blaOXA-343_1 ID:99.64 COV_Q:100.00 COV_DB:1-825/825| DPFKPJJA_02884: sul1_2 ID:100.00 COV_Q:100.00 COV_DB:1-840/840| DPFKPJJA_02886: ARR-4_1 ID:100.00 COV_Q:100.00 COV_DB:1-453/453| DPFKPJJA_02887: blaGES-11_1 ID:99.88 COV_Q:100.00 COV_DB:1-864/864| DPFKPJJA_02895: catA1_1 ID:99.85 COV_Q:100.00 COV_DB:1-660/660|…	KPBOELNG_00004: aph(3')-VIa_1 ID:100.00 COV_Q:100.00 COV_DB:1-780/780|	-	848	PmrB -> N440H(neutral), PmrA -> S119T(neutral), LpxD -> V63I (neutral),LpxD -> Q140R (neutral),LpxD -> G166S (neutral),	ParC:S467G(neutral), AdeR:A53V (neutral), AdeR:V120I (neutral), AdeR:I228V (neutral), AdeR:P241V (neutral), AdeR:V243I (neutral), AdeN:P16L (deleterious), AdeN:Q94R (neutral), AdeN:Q103H (neutral), AdeN:M197T (neutral),	IF	Blood	BA	2020	Susceptible	0,125 µg/mL	I	R	R	R	R	-	R	R	S	R	R	S
28191	99.93	0.22	5552472	70	Klebsiella pneumoniae	161	GMIGLJMC_00307: fosA_6 ID:96.43 COV_Q:100.00 COV_DB:1-420/420| GMIGLJMC_01553: oqxB_1 ID:98.95 COV_Q:100.00 COV_DB:1-3153/3153| GMIGLJMC_01554: oqxA_1 ID:99.06 COV_Q:100.00 COV_DB:1-1176/1176| GMIGLJMC_03734: blaSHV-1_1 ID:100.00 COV_Q:100.00 COV_DB:1-861/861| GMIGLJMC_05135: aph(3')-VIa_1 ID:98.46 COV_Q:100.00 COV_DB:1-780/780| GMIGLJMC_05239: blaKPC-2_1 ID:100.00 COV_Q:100.00 COV_DB:1-882/882|	-	IncFII(pKPX1)ID:93.07 COV_Q:100.00 COV_DB:1-577/577| IncR_1ID:99.60 COV_Q:100.00 COV_DB:1-251/251| IncFIB(K)_1_Kpn3ID:98.93 COV_Q:100.00 COV_DB:1-560/560| IncQ1_1ID:100.00 COV_Q:100.00 COV_DB:1-796/796|	1079	PmrB -> A2S (neutral),PmrB -> T246A (neutral),PmrB -> M285L (neutral),	ParC:D397E (deleterious),GyrA:Y83S (neutral),GyrA:T408A (neutral),GyrA:D445E (neutral), AcrR:M109I (neutral)	-	Blood	BA	2020	Resistant	8 µg/mL	R	R	R	R	R	R	R	R	S	S	S	S
28194	100	0.27	3974338	296	Acinetobacter baumannii	186	JKNKLAFB_02922: sul1_2 ID:100.00 COV_Q:100.00 COV_DB:1-840/840|JKNKLAFB_02925: armA_1 ID:100.00 COV_Q:100.00 COV_DB:1-774/774|JKNKLAFB_02928: msr(E)_1 ID:100.00 COV_Q:100.00 COV_DB:1-1476/1476|JKNKLAFB_02929: mph(E)_1 ID:100.00 COV_Q:100.00 COV_DB:1-885/885|JKNKLAFB_02962: blaOXA-90_1 ID:100.00 COV_Q:100.00 COV_DB:1-825/825|JKNKLAFB_03257: blaOXA-72_1 ID:100.00 COV_Q:100.00 COV_DB:1-828/828|JKNKL…	-	Nao encontrado	78	LpxD -> V63I (neutral), PmrB -> N440H(neutral),	GyrA:S81L(deleterious), GyrB:E479D (deleterious), ParC:S84L(deleterious), ParC:K360N (neutral), ParC:S467G(neutral), AdeN:M197T (neutral), AdeR:V14I (neutral), AdeR:V120I (neutral)	-	Blood	ES	2020	Susceptible	1 µg/mL	S	R	R	R	R	-	R	R	R	R	R	S
28206	100	0.32	5882172	83	Klebsiella pneumoniae	148	JEFAJMEB_00012: fosA_3 ID:98.57 COV_Q:100.00 COV_DB:1-420/420| JEFAJMEB_02816: blaSHV-121_1 ID:100.00 COV_Q:100.00 COV_DB:1-861/861| JEFAJMEB_04116: oqxB_1 ID:99.33 COV_Q:100.00 COV_DB:1-3153/3153| JEFAJMEB_04117: oqxA_1 ID:99.92 COV_Q:100.00 COV_DB:1-1176/1176| JEFAJMEB_05250: blaKPC-2_1 ID:100.00 COV_Q:100.00 COV_DB:1-882/882| JEFAJMEB_05335: bla-M-1_1 ID:100.00 COV_Q:100.00 COV_DB:1-813/813| J…	-	IncFIB(pB171)_1_pB171ID:91.76 COV_Q:100.00 COV_DB:1-643/643| IncFII(Yp)_1_YerseniaID:99.13 COV_Q:100.00 COV_DB:1-230/230| IncFIB(K)_1_Kpn3ID:100.00 COV_Q:100.00 COV_DB:1-560/560| ColRNAI_1ID:100.00 COV_Q:100.00 COV_DB:1-130/130| IncR_1ID:100.00 COV_Q:100.00 COV_DB:1-251/251|	874	PmrB -> T246A (neutral),	ParC:S80I (deleterious),ParC:N304S (deleterious), GyrA: D87N (deleterious)	IE	Blood	ES	2020	Resistant	128 µg/mL	R	R	R	R	R	R	R	R	S	R	R	I
28217	99.7	0.53	5560754	105	Klebsiella pneumoniae	112	BMPNNIGM_00344: blaSHV-121_1 ID:100.00 COV_Q:100.00 COV_DB:1-861/861|BMPNNIGM_03435: oqxA_1 ID:99.92 COV_Q:100.00 COV_DB:1-1176/1176|BMPNNIGM_03436: oqxB_1 ID:99.33 COV_Q:100.00 COV_DB:1-3153/3153|BMPNNIGM_03666: fosA_3 ID:98.57 COV_Q:100.00 COV_DB:1-420/420|BMPNNIGM_04843: bla-M-1_1 ID:100.00 COV_Q:100.00 COV_DB:1-813/813|BMPNNIGM_05251: blaCTX-M-15_1 ID:100.00 COV_Q:100.00 COV_DB:1-876/876|BMPN…	-	IncFIB(pB171)_1_pB171 ID:91.76 COV_Q:100.00 COV_DB:1-643/643|IncFII(Yp)_1_Yersenia ID:99.13 COV_Q:100.00 COV_DB:1-230/230|IncFIB(K)_1_Kpn3 ID:100.00 COV_Q:100.00 COV_DB:1-560/560|IncR_1 ID:100.00 COV_Q:100.00 COV_DB:1-251/251|ColRNAI_1 ID:100.00 COV_Q:100.00 COV_DB:1-130/130|	874	-	ParC:S80I (deleterious), ParC:N304S (deleterious), GyrA:D87N (deleterious)	IE	Blood	RJ	2020	Resistant	128 µg/mL	R	R	R	R	R	R	R	R	R	R	R	R
28242	99.46	0.49	6893199	67	Pseudomonas aeruginosa	265	IONMFDEC_02544: catB7_1 ID:98.75 COV_Q:100.00 COV_DB:1-639/639| IONMFDEC_03185: blaOXA-486_1 ID:99.75 COV_Q:100.00 COV_DB:1-789/789| IONMFDEC_05029: fosA_4 ID:99.27 COV_Q:100.00 COV_DB:1-408/408| IONMFDEC_05115: blaPAO_2 ID:99.50 COV_Q:100.00 COV_DB:1-1194/1194| IONMFDEC_05124: aph(3')-IIb_2 ID:98.76 COV_Q:100.00 COV_DB:1-807/807| IONMFDEC_06021: blaOXA-4_1 ID:100.00 COV_Q:100.00 COV_DB:1-831/831…	GFEHLJJK_00054: crpP_1 ID:98.48 COV_Q:100.00 COV_DB:1-198/198|	-	233	ColS:S280I (neutral),ParS:L145M (neutral),ParS:H398R (neutral),PmrB:Y345H (neutral),PmrB:A462T (neutral),PmrA:T31I (deleterious),	ParC:S87L (deleterious), GyrA:T83I (deleterious), GyrA:D652Y (neutral), OprD:D43n, OprD:S57E, OprD:S59R, OprD:W138*, OprD:E202Q, OprD:I210A, OprD:E230K, OprD:S240T, OprD:N262T, OprD:A267S, OprD:A281G, OprD:K296Q, OprD:Q301E, OprD:R310g, OprD:V359L, OprD:M372V, OprD:S373-, OprD:N375S, OprD:N376S, OprD:V377S, OprD:G378S, OprD:K380A, OprD:N381G, OprD:Y382L, OprD:G383-, AmpC:T105A (neutral), MexT:L26…	IF	Catheter Tip	BA	2020	Resistant	4 µg/mL	-	R	R	-	R	-	R	R	R	R	R	-
28244	100	0	4139759	231	Acinetobacter baumannii	75	HDAAHODK_00603: blaOXA-64_1 ID:100.00 COV_Q:100.00 COV_DB:1-825/825|HDAAHODK_00627: blaADC-25_1 ID:95.26 COV_Q:100.00 COV_DB:1-1152/1152|HDAAHODK_03810: aph(6)-Id_1 ID:100.00 COV_Q:100.00 COV_DB:1-837/837|HDAAHODK_03811: aph(3'')-Ib_2 ID:100.00 COV_Q:99.88 COV_DB:2-804/804|HDAAHODK_03920: tet(B)_1 ID:100.00 COV_Q:100.00 COV_DB:1-1206/1206|HDAAHODK_03926: aac(3)-IIa_1 ID:100.00 COV_Q:100.00 COV_DB…	IAIEFAJL_00001: blaOXA-253_1 ID:100.00 COV_Q:100.00 COV_DB:1-828/828| IAIEFAJL_00003: aac(6')-Ian_1 ID:100.00 COV_Q:100.00 COV_DB:1-573/573|	Nao encontrado	25	PmrB -> N440H(neutral), LpxD -> V63I (neutral), LpxD -> G166S (neutral)	GyrA:S81L(deleterious), ParC:S84L(deleterious), ParC:S467G(neutral), ParC:A661V (neutral), GyrB:Q651E (neutral), GyrB:R652K (neutral), AdeR:H158L (neutral), AdeR:P241L (neutral), AdeN:M197T (neutral)	IF	Catheter Tip	BA	2020	Susceptible	0,5 µg/mL	I	R	R	R	R	-	R	R	S	R	R	S
28245	99.77	0	3956031	245	Acinetobacter baumannii	127	ELB-LAK_00304: blaADC-25_1 ID:95.26 COV_Q:100.00 COV_DB:1-1152/1152| ELB-LAK_02488: blaOXA-23_1 ID:100.00 COV_Q:100.00 COV_DB:1-822/822| ELB-LAK_03327: blaOXA-69_1 ID:100.00 COV_Q:100.00 COV_DB:1-825/825| ELB-LAK_03506: sul1_2 ID:100.00 COV_Q:100.00 COV_DB:1-840/840| ELB-LAK_03508: aac(3)-Ia_1 ID:99.06 COV_Q:100.00 COV_DB:1-534/534| ELB-LAK_03763: mph(E)_1 ID:100.00 COV_Q:100.00 COV_DB:1-885/885|…	-	-	1	LpxC -> D428V,PmrB -> P360Q (neutral),PmrB -> N440H(neutral),	GyrA:S81L(deleterious), GyrA:E85G (deleterious), GyrA:A755t (neutral), GyrB:D644Y (neutral), ParC:S84L(deleterious), ParC:G153S (deleterious), AdeN:M197T (neutral), AdeR:L142I (neutral), AdeR:P241L (neutral), AdeR:V243I (neutral)	-	Blood	BA	2020	Resistant	4 µg/mL	I	R	R	R	R	-	R	R	S	R	R	R
28271	98.97	1.21	5293236	94	Klebsiella pneumoniae	333	NMBGNLNC_01680: fosA6_1 ID:98.81 COV_Q:97.00 COV_DB:1-420/433| NMBGNLNC_03004: oqxB_1 ID:100.00 COV_Q:100.00 COV_DB:1-3153/3153| NMBGNLNC_03005: oqxA_1 ID:100.00 COV_Q:100.00 COV_DB:1-1176/1176| NMBGNLNC_04048: blaSHV-182_1 ID:99.88 COV_Q:100.00 COV_DB:1-861/861| NMBGNLNC_04716: aac(3)-IId_1 ID:99.88 COV_Q:100.00 COV_DB:1-861/861| NMBGNLNC_04746: sul2_2 ID:100.00 COV_Q:100.00 COV_DB:1-816/816| NM…	-	IncR_1ID:100.00 COV_Q:100.00 COV_DB:1-251/251| IncFIA(HI1)_1_HI1ID:98.45 COV_Q:99.74 COV_DB:2-388/388|	11	PhoQ -> L203Q (deleterious),	ParC:S80I (deleterious), GyrA:Y83I (neutral)	-	Blood	BA	2020	Resistant	8 µg/mL	R	R	R	R	R	R	R	R	S	I	R	I
28298	87.13	0.96	5834810	60	Klebsiella pneumoniae	141	PPIILKEO_00330: oqxB_1 ID:100.00 COV_Q:100.00 COV_DB:1-3153/3153|PPIILKEO_00331: oqxA_1 ID:100.00 COV_Q:100.00 COV_DB:1-1176/1176| PPIILKEO_01989: fosA6_1 ID:98.81 COV_Q:97.00 COV_DB:1-420/433|PPIILKEO_03148: blaSHV-182_1 ID:99.88 COV_Q:100.00 COV_DB:1-861/861|PPIILKEO_05139: aac(3)-IIa_1 ID:100.00 COV_Q:100.00 COV_DB:1-861/861|PPIILKEO_05140: blaTEM-1B_1 ID:100.00 COV_Q:100.00 COV_DB:1-861/861|P…	-	IncFIB(pQil)_1_pQil ID:100.00 COV_Q:100.00 COV_DB:1-740/740| IncFIB(K)_1_Kpn3 ID:100.00 COV_Q:100.00 COV_DB:1-560/560| ColRNAI_1 ID:100.00 COV_Q:100.00 COV_DB:1-130/130|	11	PmrB -> T246A (neutral), PmrB -> R256G (deleterious),	ParC:S80I (deleterious), GyrA:Y83I (neutral)	-	Blood	ES	2020	Resistant	128 µg/mL	R	R	R	R	R	R	R	R	S	R	R	I
28380	100	0.44	5610776	111	Klebsiella pneumoniae	97	OJCKDPKI_01110: fosA6_1 ID:99.76 COV_Q:97.00 COV_DB:1-420/433| OJCKDPKI_02221: blaCTX-M-15_1 ID:100.00 COV_Q:100.00 COV_DB:1-876/876| OJCKDPKI_03097: blaSHV-106_1 ID:99.88 COV_Q:100.00 COV_DB:1-861/861| OJCKDPKI_04567: oqxA_1 ID:99.23 COV_Q:100.00 COV_DB:1-1176/1176| OJCKDPKI_04568: oqxB_1 ID:98.86 COV_Q:100.00 COV_DB:1-3153/3153| OJCKDPKI_05136: aph(3')-VI_1 ID:100.00 COV_Q:100.00 COV_DB:1-780/7…	-	IncFIB(K)_1_Kpn3ID:100.00 COV_Q:100.00 COV_DB:1-560/560| IncR_1ID:100.00 COV_Q:100.00 COV_DB:1-251/251| Col440I_1ID:95.61 COV_Q:100.00 COV_DB:1-114/114| Col440II_1ID:96.81 COV_Q:100.00 COV_DB:1-282/282|	15	-	GyrA:Y83F (neutral),GyrA:D87A (deleterious),ParC:S80I (deleterious), RamR:A19V (neutral),	IE	Blood	TO	2020	Susceptible	1 µg/mL	R	R	R	R	R	R	R	R	I	S	R	I
28612	97.81	0.58	7087428	50	Pseudomonas aeruginosa	189	EBFNJKBO_00654: fosA_4 ID:99.02 COV_Q:100.00 COV_DB:1-408/408| EBFNJKBO_01356: blaOXA-396_1 ID:99.62 COV_Q:100.00 COV_DB:1-789/789| EBFNJKBO_04752: catB7_1 ID:100.00 COV_Q:100.00 COV_DB:1-639/639| EBFNJKBO_05215: aph(3')-IIb_2 ID:98.89 COV_Q:100.00 COV_DB:1-807/807| EBFNJKBO_05224: blaPAO_1 ID:99.83 COV_Q:100.00 COV_DB:1-1194/1194|	-	-	244	PmrA:L71R (neutral),ParS:H398R (neutral),	MexT:L26V (neutral),	IF	Blood	BA	2020	Susceptible	2 µg/mL	-	R	I	-	R	-	R	R	R	S	S	-
28717	99.97	0.67	6881575	44	Pseudomonas aeruginosa	196	JOKGNBEM_01930: fosA_4 ID:99.27 COV_Q:100.00 COV_DB:1-408/408| JOKGNBEM_02007: blaOXA-486_1 ID:99.75 COV_Q:100.00 COV_DB:1-789/789| JOKGNBEM_02583: catB7_1 ID:98.75 COV_Q:100.00 COV_DB:1-639/639| JOKGNBEM_02626: blaVIM-2_1 ID:100.00 COV_Q:100.00 COV_DB:1-801/801| JOKGNBEM_04009: blaPAO_2 ID:99.50 COV_Q:100.00 COV_DB:1-1194/1194| JOKGNBEM_04018: aph(3')-IIb_2 ID:98.76 COV_Q:100.00 COV_DB:1-807/807…	-	-	233	ColS:S280I (neutral),ParS:L145M (neutral),ParS:H398R (neutral),PmrB:Y345H (neutral),PmrB:A462T (neutral),PmrA:T31I (deleterious),	ParC:S87L (deleterious),GyrA:T83I (deleterious),GyrA:D652Y (neutral),AmpC:T105A (neutral),OprD:D43n,OprD:S57E,OprD:S59R,OprD:W138*,OprD:E202Q,OprD:I210A,OprD:E230K,OprD:S240T,OprD:N262T,OprD:A267S,OprD:A281G,OprD:K296Q,OprD:Q301E,OprD:R310g,OprD:V359L,OprD:M372V,OprD:S373-,OprD:N375S,OprD:N376S,OprD:V377S,OprD:G378S,OprD:K380A,OprD:N381G,OprD:Y382L,OprD:G383-,	IF	Blood	BA	2020	Resistant	4 µg/mL	-	R	R	-	R	-	R	R	R	R	R	-
28734	99.7	0.04	5803710	146	Klebsiella pneumoniae	132	JKEGGLAM_00078: oqxA_1 ID:100.00 COV_Q:100.00 COV_DB:1-1176/1176| JKEGGLAM_00079: oqxB_1 ID:100.00 COV_Q:100.00 COV_DB:1-3153/3153| JKEGGLAM_02633: blaSHV-182_1 ID:99.88 COV_Q:100.00 COV_DB:1-861/861| JKEGGLAM_02901: fosA6_1 ID:98.81 COV_Q:97.00 COV_DB:1-420/433| JKEGGLAM_05159: blaOXA-2_1 ID:100.00 COV_Q:100.00 COV_DB:1-828/828| JKEGGLAM_05161: sul1_2 ID:100.00 COV_Q:100.00 COV_DB:1-840/840| JKE…	-	IncFIB(pQil)_1_pQilID:100.00 COV_Q:100.00 COV_DB:1-740/740| IncFIB(K)_1_Kpn3ID:100.00 COV_Q:100.00 COV_DB:1-560/560| ColRNAI_1ID:100.00 COV_Q:100.00 COV_DB:1-130/130|	11	PmrB -> T246A (neutral),PmrB -> R256G (deleterious),	GyrA:Y83I (neutral),ParC:S80I (deleterious),	-	Catheter Tip	ES	2020	Resistant	128 µg/mL	R	R	R	R	R	R	R	R	S	R	R	I
28803	99.73	0.37	3903882	225	Acinetobacter baumannii	213	LCKIDGDB_00252: blaADC-25_1 ID:95.26 COV_Q:100.00 COV_DB:1-1152/1152| LCKIDGDB_03111: blaOXA-65_1 ID:100.00 COV_Q:92.00 COV_DB:67-825/825| LCKIDGDB_03390: dfrA1_8 ID:100.00 COV_Q:100.00 COV_DB:1-474/474| LCKIDGDB_03394: blaTEM-1A_1 ID:100.00 COV_Q:100.00 COV_DB:1-861/861| LCKIDGDB_03402: aph(6)-Id_1 ID:100.00 COV_Q:100.00 COV_DB:1-837/837| LCKIDGDB_03403: aph(3'')-Ib_2 ID:100.00 COV_Q:99.88 COV_D…	AKEILLIM_00002: aph(3')-VIa_1 ID:100.00 COV_Q:100.00 COV_DB:1-780/780|	-	79	LpxD ->V3A (neutral),PmrB -> N440H(neutral),PmrA -> L55*,PmrA -> S119T(neutral),	GyrA:S81L(deleterious), ParC:S84Y (deleterious), AdeN:P16L (deleterious) , AdeN:M197T (neutral), AdeR:Y31F (deleterious), AdeR:V120I (neutral), AdeR:L142I (neutral), AdeR:P241L (neutral)	-	Blood	CE	2020	Susceptible	0,5 µg/mL	I	R	R	R	R	-	R	R	R	R	R	S
28835	100	0.33	5481612	114	Klebsiella pneumoniae	110	CMHGIIKC_02317: blaSHV-182_1 ID:99.65 COV_Q:100.00 COV_DB:1-861/861| CMHGIIKC_04179: blaTEM-1B_1 ID:100.00 COV_Q:100.00 COV_DB:1-861/861| CMHGIIKC_04321: fosA_3 ID:99.76 COV_Q:100.00 COV_DB:1-420/420| CMHGIIKC_04877: oqxA_1 ID:100.00 COV_Q:100.00 COV_DB:1-1176/1176| CMHGIIKC_04878: oqxB_1 ID:100.00 COV_Q:100.00 COV_DB:1-3153/3153| CMHGIIKC_05153: blaKPC-2_1 ID:100.00 COV_Q:100.00 COV_DB:1-882/882…	-	ColRNAI_1ID:100.00 COV_Q:100.00 COV_DB:1-130/130|	395	PmrB -> T246A (neutral),PmrB -> R256G (deleterious),	ParC:S80I (deleterious),GyrA:Y83I (neutral),GyrB:P747S (deleterious),	-	Blood	CE	2020	Susceptible	1 µg/mL	R	R	R	R	R	R	R	R	S	S	R	I
28850	99.66	0.17	6812677	78	Pseudomonas aeruginosa	227	NANPAJFC_00994: blaOXA-50_1 ID:100.00 COV_Q:100.00 COV_DB:1-789/789| NANPAJFC_01317: fosA_4 ID:99.75 COV_Q:100.00 COV_DB:1-408/408| NANPAJFC_04470: blaGES-1_1 ID:100.00 COV_Q:100.00 COV_DB:1-864/864| NANPAJFC_04667: catB7_1 ID:99.22 COV_Q:100.00 COV_DB:1-639/639| NANPAJFC_04719: aph(3')-IIb_2 ID:99.50 COV_Q:100.00 COV_DB:1-807/807| NANPAJFC_04728: blaPAO_2 ID:99.58 COV_Q:100.00 COV_DB:1-1194/1194…	-	-	3079	ParS:H398R (neutral),PmrB:Y345H (neutral),PmrA:L71R (neutral),	ParC:S87L (deleterious),ParC:E91K (deleterious),GyrB:E468D (neutral),AmpC:T105A (neutral),AmpC:L176R (neutral),GyrA:T83I (deleterious),	IF	Blood	CE	2020	Susceptible	2 µg/mL	-	R	R	-	R	-	R	R	R	R	R	-
28865	99.59	0.46	6838173	48	Pseudomonas aeruginosa	211	MKGCAGCG_00818: blaOXA-486_1 ID:99.75 COV_Q:100.00 COV_DB:1-789/789| MKGCAGCG_01552: fosA_4 ID:99.27 COV_Q:100.00 COV_DB:1-408/408| MKGCAGCG_02201: aph(3')-IIb_2 ID:98.76 COV_Q:100.00 COV_DB:1-807/807| MKGCAGCG_02210: blaPAO_2 ID:99.50 COV_Q:100.00 COV_DB:1-1194/1194| MKGCAGCG_04140: catB7_1 ID:98.75 COV_Q:100.00 COV_DB:1-639/639| MKGCAGCG_06131: blaVIM-2_1 ID:100.00 COV_Q:100.00 COV_DB:1-801/801…	-	-	233	ColS:S280I (neutral),ParS:L145M (neutral),ParS:H398R (neutral),PmrB:Y345H (neutral),PmrB:A462T (neutral),PmrA:T31I (deleterious),	ParC:S87L (deleterious), AmpC:T105A (neutral), OprD:D43n, OprD:S57E,OprD:S59R, OprD:E202Q, OprD:I210A, OprD:E230K, OprD:S240T, OprD:N262T, OprD:A267S, OprD:A281G, OprD:K296Q, OprD:Q301E, OprD:R310g, OprD:V359L, OprD:M372V, OprD:S373-, OprD:N375S, OprD:N376S, OprD:V377S, OprD:G378S, OprD:K380A, OprD:N381G, OprD:Y382L,OprD:G383-, GyrA:T83I (deleterious),GyrA:D652Y (neutral),	IF	Blood	BA	2020	Susceptible	2 µg/mL	-	R	R	-	R	-	R	R	R	R	R	-
28908	99.63	0.78	3822164	178	Acinetobacter baumannii	198	JPOGBLGI_02696: blaTEM-1A_1 ID:100.00 COV_Q:100.00 COV_DB:1-861/861| JPOGBLGI_02700: dfrA1_8 ID:100.00 COV_Q:100.00 COV_DB:1-474/474| JPOGBLGI_02702: aadA1_4 ID:100.00 COV_Q:100.00 COV_DB:1-789/789| JPOGBLGI_02838: msr(E)_1 ID:100.00 COV_Q:100.00 COV_DB:1-1476/1476| JPOGBLGI_02839: mph(E)_1 ID:99.89 COV_Q:100.00 COV_DB:1-885/885| JPOGBLGI_02845: blaOXA-72_1 ID:100.00 COV_Q:100.00 COV_DB:1-828/828…	-	-	79	LpxC -> N287D (neutral), LpxD ->V3A (neutral), PmrB -> N440H(neutral),PmrA-> S119T (neutral),	GyrA:S81L(deleterious), ParC:S84Y (deleterious), AdeN:P16L (deleterious) , AdeN:M197T (neutral)	-	Blood	CE	2020	Susceptible	0,5 µg/mL	R	R	R	R	R	-	R	R	S	S	R	S
28910	97.55	0.14	3563621	143	Acinetobacter baumannii	199	NPOLBGEA_02658: msr(E)_1 ID:100.00 COV_Q:100.00 COV_DB:1-1476/1476| NPOLBGEA_02659: mph(E)_1 ID:100.00 COV_Q:100.00 COV_DB:1-885/885| NPOLBGEA_02983: blaADC-25_1 ID:95.92 COV_Q:100.00 COV_DB:1-1152/1152| NPOLBGEA_03105: blaOXA-51_1 ID:100.00 COV_Q:100.00 COV_DB:1-825/825| NPOLBGEA_03329: aph(3')-VIa_1 ID:100.00 COV_Q:100.00 COV_DB:1-780/780|	-	-	Nearest 15,84,318	PmrB -> M1V,PmrB -> A28T,PmrB -> K45Q,PmrB -> H54Y,PmrB -> F65L,PmrB -> K67R,PmrB -> I76L,PmrB -> H86N,PmrB -> L93F,PmrB -> E99Q,PmrB -> Q110E,PmrB -> I112V,PmrB -> R165S,PmrB -> K179M,PmrB -> E210D,PmrB -> E320D,PmrB -> I322V,PmrB -> H362N,PmrB -> Y363F,PmrB -> N440H(neutral),PmrA-> I18T,PmrA-> T44N,PmrA-> E133q,PmrA-> T168S,LpxC -> N287D,	GyrA:S81L(deleterious), ParC:S84L(deleterious), ParC:S467G(neutral), AdeN:E162K (neutral), AdeN:S171F (deleterious), AdeN:M197T (neutral), AdeR:L142I (neutral), AdeR:P241L (neutral), AdeR:V243I (neutral),	-	Catheter Tip	CE	2020	Susceptible	0,125 µg/mL	R	R	R	R	R	-	R	R	S	S	R	S
28960	99.7	0.44	5719010	89	Klebsiella pneumoniae	206	FDAOAGOO_01285: fosA6_1 ID:98.81 COV_Q:97.00 COV_DB:1-420/433| FDAOAGOO_03673: blaSHV-182_1 ID:99.88 COV_Q:100.00 COV_DB:1-861/861| FDAOAGOO_04450: oqxA_1 ID:100.00 COV_Q:100.00 COV_DB:1-1176/1176| FDAOAGOO_04451: oqxB_1 ID:100.00 COV_Q:100.00 COV_DB:1-3153/3153| FDAOAGOO_04765: blaKPC-2_1 ID:100.00 COV_Q:100.00 COV_DB:1-882/882| FDAOAGOO_05134: blaTEM-1B_1 ID:100.00 COV_Q:100.00 COV_DB:1-861/861…	-	IncFIB(pQil)_1_pQilID:100.00 COV_Q:100.00 COV_DB:1-740/740| IncFIB(K)_1_Kpn3ID:100.00 COV_Q:100.00 COV_DB:1-560/560| ColRNAI_1ID:100.00 COV_Q:100.00 COV_DB:1-130/130|	11	PmrB -> T246A (neutral),PmrB -> R256G (deleterious),	GyrA:Y83I (neutral),ParC:S80I (deleterious),	-	Blood	ES	2020	Resistant	128 µg/mL	R	R	R	R	R	R	R	R	S	R	R	R
28989	99.63	0.46	3998726	101	Acinetobacter baumannii	226	OONHADJF_00113: blaTEM-1A_1 ID:100.00 COV_Q:100.00 COV_DB:1-861/861| OONHADJF_00117: dfrA1_8 ID:100.00 COV_Q:100.00 COV_DB:1-474/474| OONHADJF_00119: aadA1_4 ID:100.00 COV_Q:100.00 COV_DB:1-789/789| OONHADJF_03291: blaOXA-65_1 ID:99.88 COV_Q:100.00 COV_DB:1-825/825| OONHADJF_03420: blaADC-25_1 ID:95.26 COV_Q:100.00 COV_DB:1-1152/1152| OONHADJF_03447: aph(6)-Id_1 ID:100.00 COV_Q:100.00 COV_DB:1-83…	-	-	79	LpxC -> N287D,LpxD ->V3A (neutral),PmrB -> N440H(neutral),PmrA-> S119T (neutral),	GyrA:S81L(deleterious), ParC:S84Y (deleterious), AdeN:P16L (deleterious) , AdeN:M197T (neutral), AdeR:Y31F (deleterious), AdeR:V120I (neutral), AdeR:L142I (neutral), AdeR:P241L (neutral)	-	Catheter Tip	BA	2020	Susceptible	0,5 µg/mL	I	R	R	R	R	-	R	R	S	S	R	I
29060	100	0.19	5441950	153	Klebsiella pneumoniae	119	L-GHGNN_00472: oqxB_1 ID:100.00 COV_Q:100.00 COV_DB:1-3153/3153| L-GHGNN_00473: oqxA_1 ID:100.00 COV_Q:100.00 COV_DB:1-1176/1176| L-GHGNN_01557: fosA6_1 ID:98.81 COV_Q:97.00 COV_DB:1-420/433| L-GHGNN_02735: blaSHV-182_1 ID:99.88 COV_Q:100.00 COV_DB:1-861/861| L-GHGNN_05056: qnrB6_2 ID:100.00 COV_Q:100.00 COV_DB:1-645/645| L-GHGNN_05085: aph(3')-VIa_1 ID:98.46 COV_Q:100.00 COV_DB:1-780/780| L-GHGN…	-	IncL/M(pMU407)_1_pMU407ID:99.46 COV_Q:100.00 COV_DB:1-739/739| IncR_1ID:100.00 COV_Q:100.00 COV_DB:1-251/251| ColRNAI_1ID:100.00 COV_Q:100.00 COV_DB:1-130/130| IncQ1_1ID:100.00 COV_Q:100.00 COV_DB:1-796/796|	11	PmrB -> T246A (neutral),PmrB -> R256G (deleterious),	GyrA:Y83I (neutral),ParC:S80I (deleterious),	-	Blood	MG	2020	Susceptible	2 µg/mL	R	R	R	R	R	R	R	R	S	R	R	I
29113	100	0.39	5487969	71	Klebsiella pneumoniae	232	LLPCKALE_02720: oqxA_1 ID:100.00 COV_Q:100.00 COV_DB:1-1176/1176| LLPCKALE_02721: oqxB_1 ID:100.00 COV_Q:100.00 COV_DB:1-3153/3153| LLPCKALE_02989: blaSHV-182_1 ID:99.88 COV_Q:100.00 COV_DB:1-861/861| LLPCKALE_03634: fosA6_1 ID:98.81 COV_Q:97.00 COV_DB:1-420/433| LLPCKALE_04971: mph(A)_1 ID:100.00 COV_Q:100.00 COV_DB:1-906/906| LLPCKALE_05005: bla-M-1_1 ID:100.00 COV_Q:100.00 COV_DB:1-813/813| LL…	-	IncFIB(K)_1_Kpn3ID:100.00 COV_Q:100.00 COV_DB:1-560/560| IncFIB(pQil)_1_pQilID:100.00 COV_Q:100.00 COV_DB:1-740/740| Col440I_1ID:93.64 COV_Q:96.49 COV_DB:1-110/114| ColRNAI_1ID:100.00 COV_Q:100.00 COV_DB:1-130/130| Col440I_1ID:97.37 COV_Q:100.00 COV_DB:1-114/114|	11	PmrB -> T246A (neutral),PmrB -> R256G (deleterious),	ParC:S80I (deleterious),GyrA:Y83I (neutral),	-	Blood	CE	2020	Resistant	128 µg/mL	R	R	R	R	R	R	R	R	S	R	R	R
